# Supplementary material for: Methyl 2-[(2-chloro­quinolin-3-yl)(hy­droxy)meth­yl]acrylate
Source: Acta Crystallogr Sect E Struct Rep Online. 2013 May 31;69(Pt 6):o990. doi: 10.1107/S1600536813014050 (PMC3685122; doi:10.1107/S1600536813014050)
Supplement: Supplementary file 1 [file e-69-0o990-sup1.cif]

##############################################################################
#                                                                            #
# This CIF contains the data in a paper accepted for publication in          #
# Acta Crystallographica Section E. It conforms to the requirements of       #
# Notes for Authors for Acta Crystallographica Section E, and has been       #
# peer reviewed under the auspices of the IUCr Commission on Journals.       #
#                                                                            #
# Full details of the Crystallographic Information File format               #
# are given in the paper "The Crystallographic Information File (CIF):       #
# a New Standard Archive File for Crystallography" by S. R. Hall, F. H.      #
# Allen and I. D. Brown [Acta Cryst. (1991), A47, 655-685].                  #
#                                                                            #
# The current version of the core CIF dictionary is obtainable from          #
# ftp://ftp.iucr.org/pub/cif_core.dic.                                       #
#                                                                            #
# Software is freely available for graphical display of the structure(s)     #
# in this CIF. For information consult the CIF software page                 #
# http://www.iucr.org/resources/cif/software.                                #
#                                                                            #
# This file may be used for bona fide research purposes within the           #
# scientific community so long as proper attribution is given to the journal # 
# article from which it was obtained.                                        #
#                                                                            #
##############################################################################
data_I
_audit_creation_method     SHELXL-97
_chemical_name_systematic
;
Methyl 2-[(2-chloroquinolin-3-yl)(hydroxy)methyl]acrylate
;
_chemical_name_common     ?
_chemical_formula_moiety     'C14 H12 Cl N O3'
_chemical_formula_sum     'C14 H12 Cl N O3'
_chemical_formula_iupac     'C14 H12 Cl N O3'
_chemical_formula_weight     277.70
_chemical_melting_point     ?
_symmetry_cell_setting     triclinic
_symmetry_space_group_name_H-M     'P -1'
_symmetry_space_group_name_hall     '-P 1'
loop_
    _symmetry_equiv_pos_as_xyz
    'x, y, z'
    '-x, -y, -z'
_cell_length_a     9.2614(4)
_cell_length_b     11.0309(4)
_cell_length_c     13.8161(6)
_cell_angle_alpha     102.557(2)
_cell_angle_beta     100.646(2)
_cell_angle_gamma     103.704(2)
_cell_volume     1296.29(9)
_cell_formula_units_Z     4
_cell_measurement_reflns_used     4551
_cell_measurement_theta_min     2.0
_cell_measurement_theta_max     25.0
_cell_measurement_temperature     293(2)
_exptl_crystal_description     block
_exptl_crystal_colour     colourless
_exptl_crystal_size_max     0.35
_exptl_crystal_size_mid     0.30
_exptl_crystal_size_min     0.25
_exptl_crystal_density_diffrn     1.423
_exptl_crystal_density_meas     ?
_exptl_crystal_density_method     'not measured'
_exptl_crystal_F_000     576
_exptl_absorpt_coefficient_mu     0.297
_exptl_absorpt_correction_type     none
_exptl_absorpt_process_details     ?
_exptl_absorpt_correction_T_min     ?
_exptl_absorpt_correction_T_max     ?
_exptl_special_details     ?
_diffrn_ambient_temperature     293(2)
_diffrn_radiation_type     MoK\a
_diffrn_radiation_wavelength     0.71073
_diffrn_radiation_source     'fine-focus sealed tube'
_diffrn_radiation_monochromator     graphite
_diffrn_measurement_device_type     'Bruker SMART APEXII'
_diffrn_measurement_method     '\w and \f scans'
_diffrn_detector_area_resol_mean     ?
_diffrn_reflns_number     14402
_diffrn_reflns_av_R_equivalents     0.0224
_diffrn_reflns_av_sigmaI/netI     0.0218
_diffrn_reflns_theta_min     1.98
_diffrn_reflns_theta_max     25.00
_diffrn_reflns_theta_full     25.00
_diffrn_measured_fraction_theta_max     0.981
_diffrn_measured_fraction_theta_full     0.981
_diffrn_reflns_limit_h_min     -11
_diffrn_reflns_limit_h_max     10
_diffrn_reflns_limit_k_min     -12
_diffrn_reflns_limit_k_max     13
_diffrn_reflns_limit_l_min     -16
_diffrn_reflns_limit_l_max     16
_diffrn_standards_number     ?
_diffrn_standards_interval_count     ?
_diffrn_standards_interval_time     ?
_diffrn_standards_decay_%     ?
_refine_special_details
;
Refinement of <i>F</i>^2^ against ALL reflections. The weighted <i>R</i>-factor
<i>wR</i> and goodness of fit <i>S</i> are based on <i>F</i>^2^, conventional
<i>R</i>-factors <i>R</i> are based on <i>F</i>, with <i>F</i> set to zero for
negative <i>F</i>^2^. The threshold expression of <i>F</i>^2^ >
\s(<i>F</i>^2^) is used only for calculating <i>R</i>-factors(gt) <i>etc</i>.
and is not relevant to the choice of reflections for refinement.
<i>R</i>-factors based on <i>F</i>^2^ are statistically about twice as large
as those based on <i>F</i>, and <i>R</i>- factors based on ALL data will be
even larger.
;
_reflns_number_total     4466
_reflns_number_gt     3767
_reflns_threshold_expression     I>2\s(I)
_refine_ls_structure_factor_coef     Fsqd
_refine_ls_matrix_type     full
_refine_ls_R_factor_all     0.0401
_refine_ls_R_factor_gt     0.0322
_refine_ls_wR_factor_gt     0.0866
_refine_ls_wR_factor_ref     0.0929
_refine_ls_goodness_of_fit_ref     1.026
_refine_ls_restrained_S_all     1.026
_refine_ls_number_reflns     4466
_refine_ls_number_parameters     344
_refine_ls_number_restraints     0
_refine_ls_hydrogen_treatment     constr
_refine_ls_weighting_scheme     calc
_refine_ls_weighting_details
         'calc w=1/[\s^2^(Fo^2^)+(0.0462P)^2^+0.4048P] where P=(Fo^2^+2Fc^2^)/3'
_atom_sites_solution_hydrogens     geom
_atom_sites_solution_primary     direct
_atom_sites_solution_secondary     difmap
_refine_ls_shift/su_max     0.000
_refine_ls_shift/su_mean     0.000
_refine_diff_density_max     0.285
_refine_diff_density_min     -0.248
_refine_ls_extinction_method     'SHELXL97 (Sheldrick, 2008)'
_refine_ls_extinction_coef     0.0040(11)
_refine_ls_extinction_expression
                                  'Fc^*^=kFc[1+0.001xFc^2^\l^3^/sin(2\q)]^-1/4^'
loop_
    _atom_type_symbol
    _atom_type_description
    _atom_type_scat_dispersion_real
    _atom_type_scat_dispersion_imag
    _atom_type_scat_source
    'C' 'C' 0.0033 0.0016
                         'International Tables Vol C Tables 4.2.6.8 and 6.1.1.4'
    'H' 'H' 0.0000 0.0000
                         'International Tables Vol C Tables 4.2.6.8 and 6.1.1.4'
    'N' 'N' 0.0061 0.0033
                         'International Tables Vol C Tables 4.2.6.8 and 6.1.1.4'
    'O' 'O' 0.0106 0.0060
                         'International Tables Vol C Tables 4.2.6.8 and 6.1.1.4'
    'Cl' 'Cl' 0.1484 0.1585
                         'International Tables Vol C Tables 4.2.6.8 and 6.1.1.4'
_computing_data_collection     'APEX2 (Bruker, 2008)'
_computing_cell_refinement     'SAINT (Bruker, 2008)'
_computing_data_reduction     'SAINT (Bruker, 2008)'
_computing_structure_solution     'SHELXS97 (Sheldrick, 2008)'
_computing_structure_refinement     'SHELXL97 (Sheldrick, 2008)'
_computing_molecular_graphics
;
ORTEP-3 for Windows (Farrugia, 2012) and
PLATON (Spek, 2009)
;
_computing_publication_material
;
SHELXL97 (Sheldrick, 2008), PLATON
(Spek, 2009) and publCIF (Westrip, 2010)
;
loop_
    _atom_site_type_symbol
    _atom_site_label
    _atom_site_fract_x
    _atom_site_fract_y
    _atom_site_fract_z
    _atom_site_U_iso_or_equiv
    _atom_site_adp_type
    _atom_site_calc_flag
    _atom_site_refinement_flags
    _atom_site_occupancy
    _atom_site_symmetry_multiplicity
    _atom_site_disorder_assembly
    _atom_site_disorder_group
    Cl Cl1A 0.14491(5) 0.05724(5) 0.40164(4) 0.05417(16) Uani d . 1 1 . .
    O O1A 0.36327(14) -0.23933(11) 0.28015(10) 0.0504(3) Uani d . 1 1 . .
    H H1A 0.3051 -0.3109 0.2473 0.076 Uiso calc R 1 1 . .
    O O2A 0.05490(17) -0.36860(13) 0.16879(12) 0.0655(4) Uani d . 1 1 . .
    O O3A -0.03759(16) -0.26279(14) 0.06395(11) 0.0626(4) Uani d . 1 1 . .
    N N1A 0.42615(15) 0.19802(13) 0.45982(10) 0.0356(3) Uani d . 1 1 . .
    C C1A 0.33952(18) 0.08303(15) 0.40781(12) 0.0338(4) Uani d . 1 1 . .
    C C2A 0.58039(18) 0.22445(15) 0.46705(12) 0.0342(4) Uani d . 1 1 . .
    C C3A 0.6764(2) 0.35052(17) 0.51704(13) 0.0443(4) Uani d . 1 1 . .
    H H3A 0.6352 0.4153 0.5445 0.053 Uiso calc R 1 1 . .
    C C4A 0.8297(2) 0.37743(19) 0.52515(15) 0.0520(5) Uani d . 1 1 . .
    H H4A 0.8929 0.4611 0.5583 0.062 Uiso calc R 1 1 . .
    C C5A 0.8944(2) 0.2818(2) 0.48466(15) 0.0521(5) Uani d . 1 1 . .
    H H5A 0.9999 0.3017 0.4921 0.062 Uiso calc R 1 1 . .
    C C6A 0.8037(2) 0.16025(19) 0.43468(14) 0.0456(4) Uani d . 1 1 . .
    H H6A 0.8474 0.0973 0.4073 0.055 Uiso calc R 1 1 . .
    C C7A 0.64369(18) 0.12781(16) 0.42366(12) 0.0350(4) Uani d . 1 1 . .
    C C8A 0.54251(18) 0.00498(16) 0.36909(12) 0.0356(4) Uani d . 1 1 . .
    H H8A 0.5817 -0.0604 0.3401 0.043 Uiso calc R 1 1 . .
    C C9A 0.38875(18) -0.02014(15) 0.35779(12) 0.0321(3) Uani d . 1 1 . .
    C C10A 0.27692(18) -0.14936(15) 0.29730(12) 0.0352(4) Uani d . 1 1 . .
    H H10A 0.2067 -0.1775 0.3385 0.042 Uiso calc R 1 1 . .
    C C11A 0.18355(18) -0.14703(15) 0.19609(12) 0.0368(4) Uani d . 1 1 . .
    C C12A 0.2087(2) -0.05086(19) 0.15361(15) 0.0547(5) Uani d . 1 1 . .
    H H12A 0.1496 -0.0596 0.0889 0.066 Uiso calc R 1 1 . .
    H H12B 0.2855 0.0259 0.1883 0.066 Uiso calc R 1 1 . .
    C C13A 0.0617(2) -0.27074(17) 0.14275(14) 0.0433(4) Uani d . 1 1 . .
    C C14A -0.1553(3) -0.3815(2) 0.00547(18) 0.0770(7) Uani d . 1 1 . .
    H H14A -0.2208 -0.3645 -0.0494 0.116 Uiso calc R 1 1 . .
    H H14B -0.2151 -0.4134 0.0493 0.116 Uiso calc R 1 1 . .
    H H14C -0.1082 -0.4451 -0.0223 0.116 Uiso calc R 1 1 . .
    Cl Cl1B 0.34205(5) 0.35070(5) 0.27784(4) 0.05394(16) Uani d . 1 1 . .
    N N1B 0.52758(16) 0.22798(12) 0.21855(10) 0.0386(3) Uani d . 1 1 . .
    O O1B 0.71157(13) 0.63179(11) 0.42717(8) 0.0422(3) Uani d . 1 1 . .
    H H1B 0.7063 0.7033 0.4560 0.063 Uiso calc R 1 1 . .
    O O2B 0.45974(15) 0.56659(12) 0.12824(10) 0.0530(3) Uani d . 1 1 . .
    O O3B 0.59711(17) 0.75707(12) 0.11953(9) 0.0553(4) Uani d . 1 1 . .
    C C1B 0.51958(18) 0.34408(15) 0.25490(12) 0.0342(4) Uani d . 1 1 . .
    C C2B 0.66394(19) 0.21585(15) 0.19986(12) 0.0357(4) Uani d . 1 1 . .
    C C3B 0.6778(2) 0.09090(17) 0.16220(14) 0.0482(5) Uani d . 1 1 . .
    H H3B 0.5944 0.0184 0.1500 0.058 Uiso calc R 1 1 . .
    C C4B 0.8116(3) 0.07581(18) 0.14373(16) 0.0560(5) Uani d . 1 1 . .
    H H4B 0.8196 -0.0072 0.1191 0.067 Uiso calc R 1 1 . .
    C C5B 0.9382(3) 0.1835(2) 0.16113(18) 0.0607(6) Uani d . 1 1 . .
    H H5B 1.0297 0.1717 0.1483 0.073 Uiso calc R 1 1 . .
    C C6B 0.9281(2) 0.30528(18) 0.19672(16) 0.0532(5) Uani d . 1 1 . .
    H H6B 1.0125 0.3764 0.2074 0.064 Uiso calc R 1 1 . .
    C C7B 0.79075(19) 0.32456(15) 0.21766(13) 0.0369(4) Uani d . 1 1 . .
    C C8B 0.77249(18) 0.44774(15) 0.25652(12) 0.0364(4) Uani d . 1 1 . .
    H H8B 0.8541 0.5215 0.2686 0.044 Uiso calc R 1 1 . .
    C C9B 0.63788(17) 0.46076(14) 0.27667(11) 0.0316(3) Uani d . 1 1 . .
    C C10B 0.62325(18) 0.59300(14) 0.32479(12) 0.0328(4) Uani d . 1 1 . .
    H H10B 0.5155 0.5844 0.3250 0.039 Uiso calc R 1 1 . .
    C C11B 0.67326(18) 0.68846(14) 0.26558(12) 0.0335(4) Uani d . 1 1 . .
    C C12B 0.7998(2) 0.78554(17) 0.29927(15) 0.0470(4) Uani d . 1 1 . .
    H H12C 0.8246 0.8416 0.2595 0.056 Uiso calc R 1 1 . .
    H H12D 0.8646 0.7982 0.3629 0.056 Uiso calc R 1 1 . .
    C C13B 0.5651(2) 0.66278(15) 0.16500(13) 0.0375(4) Uani d . 1 1 . .
    C C14B 0.4924(3) 0.7379(2) 0.02265(16) 0.0765(7) Uani d . 1 1 . .
    H H14D 0.5241 0.8104 -0.0041 0.115 Uiso calc R 1 1 . .
    H H14E 0.3909 0.7304 0.0321 0.115 Uiso calc R 1 1 . .
    H H14F 0.4924 0.6599 -0.0246 0.115 Uiso calc R 1 1 . .
loop_
    _atom_site_aniso_label
    _atom_site_aniso_U_11
    _atom_site_aniso_U_22
    _atom_site_aniso_U_33
    _atom_site_aniso_U_12
    _atom_site_aniso_U_13
    _atom_site_aniso_U_23
    Cl1A 0.0291(2) 0.0501(3) 0.0697(3) 0.00871(19) 0.0111(2) -0.0073(2)
    O1A 0.0485(7) 0.0334(6) 0.0626(8) 0.0161(6) 0.0061(6) 0.0011(6)
    O2A 0.0628(9) 0.0374(8) 0.0763(10) -0.0048(6) 0.0039(8) 0.0076(7)
    O3A 0.0484(8) 0.0571(9) 0.0545(8) -0.0067(6) -0.0094(7) 0.0015(7)
    N1A 0.0342(7) 0.0321(7) 0.0354(7) 0.0073(6) 0.0065(6) 0.0029(6)
    C1A 0.0290(8) 0.0363(9) 0.0329(8) 0.0085(7) 0.0059(7) 0.0052(7)
    C2A 0.0332(9) 0.0356(9) 0.0300(8) 0.0054(7) 0.0042(7) 0.0093(7)
    C3A 0.0472(11) 0.0356(9) 0.0436(10) 0.0040(8) 0.0095(8) 0.0079(8)
    C4A 0.0425(11) 0.0462(11) 0.0518(11) -0.0086(9) 0.0031(9) 0.0129(9)
    C5A 0.0308(9) 0.0623(13) 0.0565(12) 0.0009(9) 0.0039(8) 0.0225(10)
    C6A 0.0335(9) 0.0544(11) 0.0499(11) 0.0135(8) 0.0089(8) 0.0166(9)
    C7A 0.0326(8) 0.0394(9) 0.0323(8) 0.0097(7) 0.0046(7) 0.0122(7)
    C8A 0.0359(9) 0.0357(9) 0.0355(9) 0.0129(7) 0.0089(7) 0.0075(7)
    C9A 0.0322(8) 0.0316(8) 0.0301(8) 0.0085(7) 0.0063(6) 0.0057(6)
    C10A 0.0358(9) 0.0288(8) 0.0383(9) 0.0085(7) 0.0101(7) 0.0042(7)
    C11A 0.0329(9) 0.0328(9) 0.0377(9) 0.0039(7) 0.0079(7) 0.0024(7)
    C12A 0.0561(12) 0.0461(11) 0.0455(11) -0.0004(9) -0.0049(9) 0.0104(9)
    C13A 0.0383(10) 0.0398(10) 0.0422(10) 0.0030(8) 0.0108(8) -0.0001(8)
    C14A 0.0527(13) 0.0717(15) 0.0651(14) -0.0098(11) -0.0082(11) -0.0158(12)
    Cl1B 0.0352(2) 0.0458(3) 0.0787(4) 0.0054(2) 0.0187(2) 0.0156(2)
    N1B 0.0413(8) 0.0290(7) 0.0403(8) 0.0030(6) 0.0077(6) 0.0087(6)
    O1B 0.0493(7) 0.0388(7) 0.0343(6) 0.0170(6) 0.0034(5) 0.0026(5)
    O2B 0.0555(8) 0.0369(7) 0.0473(7) 0.0006(6) -0.0073(6) 0.0035(6)
    O3B 0.0787(10) 0.0391(7) 0.0404(7) 0.0100(7) 0.0008(6) 0.0144(6)
    C1B 0.0328(8) 0.0326(9) 0.0348(9) 0.0054(7) 0.0058(7) 0.0110(7)
    C2B 0.0450(10) 0.0278(8) 0.0326(8) 0.0078(7) 0.0078(7) 0.0093(7)
    C3B 0.0625(12) 0.0281(9) 0.0502(11) 0.0083(8) 0.0157(9) 0.0068(8)
    C4B 0.0755(14) 0.0349(10) 0.0615(13) 0.0233(10) 0.0231(11) 0.0080(9)
    C5B 0.0591(13) 0.0498(12) 0.0796(15) 0.0261(10) 0.0275(11) 0.0107(11)
    C6B 0.0438(11) 0.0393(10) 0.0747(14) 0.0113(8) 0.0193(10) 0.0088(9)
    C7B 0.0401(9) 0.0314(8) 0.0385(9) 0.0105(7) 0.0092(7) 0.0085(7)
    C8B 0.0337(9) 0.0264(8) 0.0430(9) 0.0032(7) 0.0061(7) 0.0065(7)
    C9B 0.0330(8) 0.0287(8) 0.0307(8) 0.0065(7) 0.0044(7) 0.0090(6)
    C10B 0.0308(8) 0.0291(8) 0.0348(9) 0.0074(6) 0.0047(7) 0.0051(7)
    C11B 0.0350(9) 0.0252(8) 0.0367(9) 0.0089(7) 0.0063(7) 0.0033(7)
    C12B 0.0444(10) 0.0370(10) 0.0510(11) 0.0017(8) 0.0039(8) 0.0124(8)
    C13B 0.0450(10) 0.0274(8) 0.0376(9) 0.0121(8) 0.0072(8) 0.0047(7)
    C14B 0.115(2) 0.0619(14) 0.0432(12) 0.0268(14) -0.0072(12) 0.0172(10)
_geom_special_details
;
All e.s.d.'s (except the e.s.d. in the dihedral angle between two l.s. planes)
are estimated using the full covariance matrix. The cell e.s.d.'s are taken
into account individually in the estimation of e.s.d.'s in distances, angles
and torsion angles; correlations between e.s.d.'s in cell parameters are only
used when they are defined by crystal symmetry. An approximate (isotropic)
treatment of cell e.s.d.'s is used for estimating e.s.d.'s involving l.s.
planes.
;
loop_
    _geom_bond_atom_site_label_1
    _geom_bond_atom_site_label_2
    _geom_bond_site_symmetry_2
    _geom_bond_distance
    _geom_bond_publ_flag
    Cl1A C1A . 1.7396(16) ?
    O1A C10A . 1.4228(19) ?
    O1A H1A . 0.8200 ?
    O2A C13A . 1.202(2) ?
    O3A C13A . 1.322(2) ?
    O3A C14A . 1.447(2) ?
    N1A C1A . 1.295(2) ?
    N1A C2A . 1.369(2) ?
    C1A C9A . 1.415(2) ?
    C2A C3A . 1.404(2) ?
    C2A C7A . 1.410(2) ?
    C3A C4A . 1.358(3) ?
    C3A H3A . 0.9300 ?
    C4A C5A . 1.397(3) ?
    C4A H4A . 0.9300 ?
    C5A C6A . 1.353(3) ?
    C5A H5A . 0.9300 ?
    C6A C7A . 1.410(2) ?
    C6A H6A . 0.9300 ?
    C7A C8A . 1.406(2) ?
    C8A C9A . 1.357(2) ?
    C8A H8A . 0.9300 ?
    C9A C10A . 1.505(2) ?
    C10A C11A . 1.511(2) ?
    C10A H10A . 0.9800 ?
    C11A C12A . 1.315(3) ?
    C11A C13A . 1.485(2) ?
    C12A H12A . 0.9300 ?
    C12A H12B . 0.9300 ?
    C14A H14A . 0.9600 ?
    C14A H14B . 0.9600 ?
    C14A H14C . 0.9600 ?
    Cl1B C1B . 1.7459(17) ?
    N1B C1B . 1.295(2) ?
    N1B C2B . 1.366(2) ?
    O1B C10B . 1.4130(18) ?
    O1B H1B . 0.8200 ?
    O2B C13B . 1.195(2) ?
    O3B C13B . 1.331(2) ?
    O3B C14B . 1.441(2) ?
    C1B C9B . 1.410(2) ?
    C2B C7B . 1.406(2) ?
    C2B C3B . 1.408(2) ?
    C3B C4B . 1.351(3) ?
    C3B H3B . 0.9300 ?
    C4B C5B . 1.399(3) ?
    C4B H4B . 0.9300 ?
    C5B C6B . 1.358(3) ?
    C5B H5B . 0.9300 ?
    C6B C7B . 1.409(2) ?
    C6B H6B . 0.9300 ?
    C7B C8B . 1.410(2) ?
    C8B C9B . 1.359(2) ?
    C8B H8B . 0.9300 ?
    C9B C10B . 1.514(2) ?
    C10B C11B . 1.509(2) ?
    C10B H10B . 0.9800 ?
    C11B C12B . 1.313(2) ?
    C11B C13B . 1.481(2) ?
    C12B H12C . 0.9300 ?
    C12B H12D . 0.9300 ?
    C14B H14D . 0.9600 ?
    C14B H14E . 0.9600 ?
    C14B H14F . 0.9600 ?
loop_
    _geom_angle_atom_site_label_1
    _geom_angle_atom_site_label_2
    _geom_angle_atom_site_label_3
    _geom_angle_site_symmetry_1
    _geom_angle_site_symmetry_3
    _geom_angle
    _geom_angle_publ_flag
    C10A O1A H1A . . 109.5 ?
    C13A O3A C14A . . 116.51(17) ?
    C1A N1A C2A . . 117.75(14) ?
    N1A C1A C9A . . 126.31(15) ?
    N1A C1A Cl1A . . 115.01(12) ?
    C9A C1A Cl1A . . 118.68(12) ?
    N1A C2A C3A . . 119.28(15) ?
    N1A C2A C7A . . 121.07(14) ?
    C3A C2A C7A . . 119.64(15) ?
    C4A C3A C2A . . 119.69(18) ?
    C4A C3A H3A . . 120.2 ?
    C2A C3A H3A . . 120.2 ?
    C3A C4A C5A . . 121.23(17) ?
    C3A C4A H4A . . 119.4 ?
    C5A C4A H4A . . 119.4 ?
    C6A C5A C4A . . 120.03(17) ?
    C6A C5A H5A . . 120.0 ?
    C4A C5A H5A . . 120.0 ?
    C5A C6A C7A . . 120.83(18) ?
    C5A C6A H6A . . 119.6 ?
    C7A C6A H6A . . 119.6 ?
    C8A C7A C6A . . 123.60(16) ?
    C8A C7A C2A . . 117.83(15) ?
    C6A C7A C2A . . 118.54(15) ?
    C9A C8A C7A . . 121.35(15) ?
    C9A C8A H8A . . 119.3 ?
    C7A C8A H8A . . 119.3 ?
    C8A C9A C1A . . 115.59(14) ?
    C8A C9A C10A . . 122.69(14) ?
    C1A C9A C10A . . 121.72(14) ?
    O1A C10A C9A . . 107.26(13) ?
    O1A C10A C11A . . 109.72(13) ?
    C9A C10A C11A . . 113.64(13) ?
    O1A C10A H10A . . 108.7 ?
    C9A C10A H10A . . 108.7 ?
    C11A C10A H10A . . 108.7 ?
    C12A C11A C13A . . 121.29(16) ?
    C12A C11A C10A . . 125.54(15) ?
    C13A C11A C10A . . 113.06(14) ?
    C11A C12A H12A . . 120.0 ?
    C11A C12A H12B . . 120.0 ?
    H12A C12A H12B . . 120.0 ?
    O2A C13A O3A . . 123.47(17) ?
    O2A C13A C11A . . 122.95(17) ?
    O3A C13A C11A . . 113.58(16) ?
    O3A C14A H14A . . 109.5 ?
    O3A C14A H14B . . 109.5 ?
    H14A C14A H14B . . 109.5 ?
    O3A C14A H14C . . 109.5 ?
    H14A C14A H14C . . 109.5 ?
    H14B C14A H14C . . 109.5 ?
    C1B N1B C2B . . 117.42(14) ?
    C10B O1B H1B . . 109.5 ?
    C13B O3B C14B . . 115.36(15) ?
    N1B C1B C9B . . 126.51(15) ?
    N1B C1B Cl1B . . 114.43(12) ?
    C9B C1B Cl1B . . 119.06(12) ?
    N1B C2B C7B . . 121.77(14) ?
    N1B C2B C3B . . 119.00(15) ?
    C7B C2B C3B . . 119.23(16) ?
    C4B C3B C2B . . 120.34(18) ?
    C4B C3B H3B . . 119.8 ?
    C2B C3B H3B . . 119.8 ?
    C3B C4B C5B . . 120.76(17) ?
    C3B C4B H4B . . 119.6 ?
    C5B C4B H4B . . 119.6 ?
    C6B C5B C4B . . 120.30(19) ?
    C6B C5B H5B . . 119.9 ?
    C4B C5B H5B . . 119.9 ?
    C5B C6B C7B . . 120.46(18) ?
    C5B C6B H6B . . 119.8 ?
    C7B C6B H6B . . 119.8 ?
    C2B C7B C8B . . 117.38(15) ?
    C2B C7B C6B . . 118.91(15) ?
    C8B C7B C6B . . 123.71(16) ?
    C9B C8B C7B . . 121.30(15) ?
    C9B C8B H8B . . 119.3 ?
    C7B C8B H8B . . 119.3 ?
    C8B C9B C1B . . 115.61(14) ?
    C8B C9B C10B . . 120.66(14) ?
    C1B C9B C10B . . 123.64(14) ?
    O1B C10B C11B . . 112.74(13) ?
    O1B C10B C9B . . 106.54(12) ?
    C11B C10B C9B . . 111.38(13) ?
    O1B C10B H10B . . 108.7 ?
    C11B C10B H10B . . 108.7 ?
    C9B C10B H10B . . 108.7 ?
    C12B C11B C13B . . 122.74(16) ?
    C12B C11B C10B . . 123.77(15) ?
    C13B C11B C10B . . 113.50(13) ?
    C11B C12B H12C . . 120.0 ?
    C11B C12B H12D . . 120.0 ?
    H12C C12B H12D . . 120.0 ?
    O2B C13B O3B . . 123.36(15) ?
    O2B C13B C11B . . 123.22(15) ?
    O3B C13B C11B . . 113.42(14) ?
    O3B C14B H14D . . 109.5 ?
    O3B C14B H14E . . 109.5 ?
    H14D C14B H14E . . 109.5 ?
    O3B C14B H14F . . 109.5 ?
    H14D C14B H14F . . 109.5 ?
    H14E C14B H14F . . 109.5 ?
loop_
    _geom_torsion_atom_site_label_1
    _geom_torsion_atom_site_label_2
    _geom_torsion_atom_site_label_3
    _geom_torsion_atom_site_label_4
    _geom_torsion_site_symmetry_1
    _geom_torsion_site_symmetry_2
    _geom_torsion_site_symmetry_3
    _geom_torsion_site_symmetry_4
    _geom_torsion
    _geom_torsion_publ_flag
    C2A N1A C1A C9A . . . . 0.7(2) ?
    C2A N1A C1A Cl1A . . . . -179.69(11) ?
    C1A N1A C2A C3A . . . . 175.82(15) ?
    C1A N1A C2A C7A . . . . -3.1(2) ?
    N1A C2A C3A C4A . . . . 179.57(16) ?
    C7A C2A C3A C4A . . . . -1.5(2) ?
    C2A C3A C4A C5A . . . . 0.0(3) ?
    C3A C4A C5A C6A . . . . 1.2(3) ?
    C4A C5A C6A C7A . . . . -0.7(3) ?
    C5A C6A C7A C8A . . . . 177.30(17) ?
    C5A C6A C7A C2A . . . . -0.8(3) ?
    N1A C2A C7A C8A . . . . 2.6(2) ?
    C3A C2A C7A C8A . . . . -176.31(15) ?
    N1A C2A C7A C6A . . . . -179.18(15) ?
    C3A C2A C7A C6A . . . . 1.9(2) ?
    C6A C7A C8A C9A . . . . -177.76(16) ?
    C2A C7A C8A C9A . . . . 0.4(2) ?
    C7A C8A C9A C1A . . . . -2.5(2) ?
    C7A C8A C9A C10A . . . . 178.19(15) ?
    N1A C1A C9A C8A . . . . 2.1(2) ?
    Cl1A C1A C9A C8A . . . . -177.49(12) ?
    N1A C1A C9A C10A . . . . -178.61(16) ?
    Cl1A C1A C9A C10A . . . . 1.8(2) ?
    C8A C9A C10A O1A . . . . 14.0(2) ?
    C1A C9A C10A O1A . . . . -165.25(14) ?
    C8A C9A C10A C11A . . . . -107.46(17) ?
    C1A C9A C10A C11A . . . . 73.3(2) ?
    O1A C10A C11A C12A . . . . -109.7(2) ?
    C9A C10A C11A C12A . . . . 10.4(2) ?
    O1A C10A C11A C13A . . . . 66.52(18) ?
    C9A C10A C11A C13A . . . . -173.42(13) ?
    C14A O3A C13A O2A . . . . -2.5(3) ?
    C14A O3A C13A C11A . . . . 177.18(17) ?
    C12A C11A C13A O2A . . . . 164.7(2) ?
    C10A C11A C13A O2A . . . . -11.7(2) ?
    C12A C11A C13A O3A . . . . -15.0(3) ?
    C10A C11A C13A O3A . . . . 168.60(15) ?
    C2B N1B C1B C9B . . . . 0.6(2) ?
    C2B N1B C1B Cl1B . . . . -179.34(11) ?
    C1B N1B C2B C7B . . . . -0.9(2) ?
    C1B N1B C2B C3B . . . . 178.77(15) ?
    N1B C2B C3B C4B . . . . -179.50(17) ?
    C7B C2B C3B C4B . . . . 0.2(3) ?
    C2B C3B C4B C5B . . . . -0.3(3) ?
    C3B C4B C5B C6B . . . . -0.2(3) ?
    C4B C5B C6B C7B . . . . 0.7(3) ?
    N1B C2B C7B C8B . . . . 0.4(2) ?
    C3B C2B C7B C8B . . . . -179.26(15) ?
    N1B C2B C7B C6B . . . . -179.98(16) ?
    C3B C2B C7B C6B . . . . 0.3(2) ?
    C5B C6B C7B C2B . . . . -0.8(3) ?
    C5B C6B C7B C8B . . . . 178.76(19) ?
    C2B C7B C8B C9B . . . . 0.5(2) ?
    C6B C7B C8B C9B . . . . -179.11(17) ?
    C7B C8B C9B C1B . . . . -0.8(2) ?
    C7B C8B C9B C10B . . . . 176.02(14) ?
    N1B C1B C9B C8B . . . . 0.3(2) ?
    Cl1B C1B C9B C8B . . . . -179.82(12) ?
    N1B C1B C9B C10B . . . . -176.42(15) ?
    Cl1B C1B C9B C10B . . . . 3.5(2) ?
    C8B C9B C10B O1B . . . . -70.40(18) ?
    C1B C9B C10B O1B . . . . 106.14(16) ?
    C8B C9B C10B C11B . . . . 52.92(19) ?
    C1B C9B C10B C11B . . . . -130.54(15) ?
    O1B C10B C11B C12B . . . . 10.6(2) ?
    C9B C10B C11B C12B . . . . -109.15(18) ?
    O1B C10B C11B C13B . . . . -169.19(12) ?
    C9B C10B C11B C13B . . . . 71.10(17) ?
    C14B O3B C13B O2B . . . . 1.8(3) ?
    C14B O3B C13B C11B . . . . -178.39(16) ?
    C12B C11B C13B O2B . . . . 170.78(18) ?
    C10B C11B C13B O2B . . . . -9.5(2) ?
    C12B C11B C13B O3B . . . . -9.0(2) ?
    C10B C11B C13B O3B . . . . 170.72(14) ?
loop_
    _geom_hbond_atom_site_label_D
    _geom_hbond_atom_site_label_H
    _geom_hbond_atom_site_label_A
    _geom_hbond_site_symmetry_A
    _geom_hbond_distance_DH
    _geom_hbond_distance_HA
    _geom_hbond_distance_DA
    _geom_hbond_angle_DHA
    O1A H1A O2A . 0.82 2.24 2.8372(19) 129.8
    O1B H1B Cl1A 2_666 0.82 2.79 3.5040(12) 147.4
    O1B H1B N1A 2_666 0.82 2.16 2.8609(17) 144.0
    C5A H5A O1B 2_766 0.93 2.56 3.451(2) 161.5
data_global
_journal_date_recd_electronic     2013-04-22
_journal_date_accepted     2013-05-21
_journal_name_full     'Acta Crystallographica, Section E'
_journal_year     2013
_journal_volume     69
_journal_issue      6
_journal_page_first     o990
_journal_page_last     o990
_journal_paper_category     QO
_journal_paper_doi     10.1107/S1600536813014050
_journal_coeditor_code     LH5607
_publ_contact_author_name     'P. R. Seshadri'
_publ_contact_author_address
;
Post Graduate & Research Department of Physics
Agurchand Manmull Jain College
Chennai 600 114
India
;
_publ_contact_author_email     'seshadri_pr@yahoo.com'
_publ_contact_author_fax     ?
_publ_contact_author_phone     '919444225095'
_publ_section_title
;
Methyl 2-[(2-chloroquinolin-3-yl)(hydroxy)methyl]acrylate
;
loop_
    _publ_author_name
    _publ_author_footnote
    _publ_author_address
    'Anuradha, T.' .
;
Post Graduate and Research Department of Physics,
Agurchand Manmull Jain College,
Chennai 600 114, India
;
    'Srinivasan, J.' .
;
Department of Organic Chemistry,
University of Madras,
Guindy Campus,
Chennai 600 025,
India
;
    'Seshadri, P. R.' .
;
Post Graduate and Research Department of Physics,
Agurchand Manmull Jain College,
Chennai 600 114, India
;
    'Bakthadoss, M.' .
;
Department of Organic Chemistry,
University of Madras,
Guindy Campus,
Chennai 600 025,
India
;
_publ_section_synopsis     .
