# Supplementary material for: Methyl 2-[(2-chloro­quinolin-3-yl)(hy­droxy)meth­yl]acrylate
Source: Acta Crystallogr Sect E Struct Rep Online. 2013 May 31;69(Pt 6):o990. doi: 10.1107/S1600536813014050 (PMC3685122; doi:10.1107/S1600536813014050)
Supplement: Supplementary file 2 [file e-69-0o990-Isup2.hkl]

#
# h,k,l, Fc-squared, Fo-squared, sigma(Fo-squared) and status flag
#
data_I
_shelx_title ' ANURADHAANU2 in P-1'
_shelx_refln_list_code          4
_shelx_F_calc_maximum      173.41
_exptl_crystal_F_000       576.00
_reflns_d_resolution_high  0.8409
 
loop_
 _symmetry_equiv_pos_as_xyz
 'x, y, z'
 '-x, -y, -z'
 
_cell_length_a     9.2614
_cell_length_b    11.0309
_cell_length_c    13.8161
_cell_angle_alpha 102.557
_cell_angle_beta  100.646
_cell_angle_gamma 103.704
 
_shelx_F_squared_multiplier     1.000
 
loop_
 _refln_index_h
 _refln_index_k
 _refln_index_l
 _refln_F_squared_calc
 _refln_F_squared_meas
 _refln_F_squared_sigma
 _refln_observed_status
   1   0   0     4864.08     3868.71    287.51 o
   2   0   0      247.37      211.33      2.33 o
   3   0   0       13.69       14.58      0.51 o
   4   0   0     2003.91     2186.68     24.28 o
   5   0   0       67.77       92.25      1.87 o
   6   0   0     1035.55     1004.84     13.22 o
   7   0   0      248.01      235.37      5.03 o
   8   0   0      116.22      106.40      3.19 o
   9   0   0       13.08       13.04      1.90 o
  10   0   0      166.85      183.82      5.74 o
 -10   1   0      101.82      105.48      4.96 o
  -9   1   0        0.00       -0.82      1.21 o
  -8   1   0      155.21      144.67      4.39 o
  -7   1   0      200.37      194.68      3.78 o
  -6   1   0       20.04       16.17      0.92 o
  -5   1   0       29.68       29.52      1.05 o
  -4   1   0      339.89      331.27      4.32 o
  -3   1   0     1892.38     1786.35     17.06 o
  -2   1   0     3617.26     3764.84     35.86 o
  -1   1   0      181.51      154.44      2.85 o
   0   1   0        1.25       -4.19      2.79 o
   1   1   0     2111.05     2049.30     19.68 o
   2   1   0      191.76      194.89      2.24 o
   3   1   0      680.66      698.18      7.20 o
   4   1   0      190.04      184.39      2.64 o
   5   1   0      899.63      894.31     10.00 o
   6   1   0      101.66       94.83      2.01 o
   7   1   0      264.42      261.77      4.69 o
   8   1   0       73.34       71.10      3.17 o
   9   1   0       77.42       75.18      3.44 o
  10   1   0      114.14      123.70      6.00 o
 -10   2   0        8.77        5.35      2.16 o
  -9   2   0        2.75        4.32      1.21 o
  -8   2   0      383.47      386.76      8.70 o
  -7   2   0       86.29       78.95      2.19 o
  -6   2   0        4.14        3.80      0.65 o
  -5   2   0      542.82      585.12      7.25 o
  -4   2   0      869.38      871.65      9.26 o
  -3   2   0      108.35      112.69      1.64 o
  -2   2   0      197.20      216.54      2.85 o
  -1   2   0     1491.02     1524.53     37.70 o
   0   2   0     6506.65     6607.21     68.14 o
   1   2   0     3395.31     3369.54     34.07 o
   2   2   0     8081.88     8099.04     76.35 o
   3   2   0     3029.81     3067.94     29.41 o
   4   2   0       84.24       84.70      1.80 o
   5   2   0      194.02      215.29      3.19 o
   6   2   0      240.34      238.12      3.62 o
   7   2   0      255.36      248.71      4.59 o
   8   2   0       63.37       62.20      2.98 o
   9   2   0       29.90       21.71      2.79 o
 -10   3   0       42.57       47.89      2.92 o
  -9   3   0      207.91      240.12      5.23 o
  -8   3   0        1.02       -0.46      0.78 o
  -7   3   0       28.73       31.33      1.35 o
  -6   3   0        2.07        2.43      0.49 o
  -5   3   0     2485.34     2491.32     27.41 o
  -4   3   0       92.74      115.44      2.08 o
  -3   3   0     1389.57     1391.60     15.44 o
  -2   3   0       81.77      105.27      2.38 o
  -1   3   0        2.74        1.88      0.21 o
   0   3   0     4548.69     4512.97     49.61 o
   1   3   0        2.49        0.86      0.31 o
   2   3   0        0.27       -0.41      0.27 o
   3   3   0        9.52       12.04      0.73 o
   4   3   0      680.60      676.32      9.00 o
   5   3   0       53.71       58.11      1.61 o
   6   3   0      799.02      751.34      9.67 o
   7   3   0       12.75        9.26      1.27 o
   8   3   0        5.79        3.82      1.29 o
   9   3   0       20.47       21.65      2.08 o
 -10   4   0       55.56       64.37      3.16 o
  -9   4   0      180.34      184.55      4.38 o
  -8   4   0       61.60       57.10      2.22 o
  -7   4   0      211.73      196.93      3.88 o
  -6   4   0     1293.92     1266.82     18.09 o
  -5   4   0       72.56       77.81      1.71 o
  -4   4   0       41.01       35.01      0.96 o
  -3   4   0      117.75      132.88      2.47 o
  -2   4   0     1156.58     1173.95     14.90 o
  -1   4   0      212.15      185.92      2.98 o
   0   4   0      133.48      148.66      2.21 o
   1   4   0     1438.48     1531.65     15.93 o
   2   4   0     3563.99     4001.54     43.55 o
   3   4   0      294.63      270.90      4.01 o
   4   4   0       13.31       17.42      1.00 o
   5   4   0      662.16      614.65      8.97 o
   6   4   0       79.49       82.32      2.45 o
   7   4   0       43.00       37.97      4.47 o
   8   4   0       21.83       19.69      1.92 o
 -10   5   0        1.31        0.86      1.31 o
  -9   5   0       21.94       19.38      1.64 o
  -8   5   0      370.16      353.57      5.77 o
  -7   5   0       56.69       57.68      2.01 o
  -6   5   0      128.65      132.48      2.85 o
  -5   5   0      201.35      206.24      4.68 o
  -4   5   0       25.65       28.07      0.70 o
  -3   5   0      226.55      287.16      4.69 o
  -2   5   0     5137.74     5703.97     62.88 o
  -1   5   0     1255.26     1365.31     16.84 o
   0   5   0      450.75      494.08      6.75 o
   1   5   0      328.97      388.74      4.70 o
   2   5   0     1169.15     1117.01     12.98 o
   3   5   0       56.26       50.74      1.55 o
   4   5   0       57.94       63.02      2.01 o
   5   5   0      148.59      150.47      3.85 o
   6   5   0       10.85       10.46      1.24 o
   7   5   0        4.76        4.14      1.35 o
   8   5   0      253.01      281.55      8.88 o
 -10   6   0        8.61        7.11      1.59 o
  -9   6   0      103.26      102.74      3.08 o
  -8   6   0      106.84      101.39      2.87 o
  -7   6   0       67.53       61.06      2.09 o
  -6   6   0       85.24       81.09      2.05 o
  -5   6   0      345.92      326.58      4.51 o
  -4   6   0       54.78       64.25      2.01 o
  -3   6   0       69.28       53.76      1.37 o
  -2   6   0       60.49       65.14      1.28 o
  -1   6   0     1038.83     1094.84     13.82 o
   0   6   0       50.86       38.69      1.39 o
   1   6   0      991.11      999.75     11.77 o
   2   6   0      202.88      200.89      3.07 o
   3   6   0       42.44       51.42      1.67 o
   4   6   0      105.06       89.37      4.41 o
   5   6   0       57.00       58.96      2.87 o
   6   6   0       22.05       19.52      1.78 o
   7   6   0        0.43        2.08      1.74 o
 -10   7   0      170.18      172.55      6.76 o
  -9   7   0        3.61        2.71      1.49 o
  -8   7   0       35.24       30.68      1.62 o
  -7   7   0        0.59       -1.24      1.41 o
  -6   7   0     1229.55     1189.43     20.18 o
  -5   7   0      127.40      128.69      2.46 o
  -4   7   0      375.46      393.28      6.68 o
  -3   7   0        3.73        3.68      0.50 o
  -2   7   0      111.74      102.16      1.85 o
  -1   7   0       45.47       53.07      1.56 o
   0   7   0     1108.46     1124.82     14.47 o
   1   7   0      134.74      135.01      2.91 o
   2   7   0      166.89      177.18      3.97 o
   3   7   0      106.63      102.10      3.41 o
   4   7   0      105.61      102.86      6.21 o
   5   7   0      102.36      103.43      5.11 o
   6   7   0       21.22       27.93      2.86 o
 -10   8   0        4.01        4.11      2.51 o
  -9   8   0        2.92        3.73      1.28 o
  -8   8   0       19.58       16.57      1.54 o
  -7   8   0       13.71       12.98      2.99 o
  -6   8   0        0.74        1.92      0.77 o
  -5   8   0       24.75       24.70      1.22 o
  -4   8   0        0.77        2.31      0.99 o
  -3   8   0      423.04      402.17      6.32 o
  -2   8   0       51.51       60.43      1.51 o
  -1   8   0      280.89      298.34      4.35 o
   0   8   0        0.58        0.78      0.68 o
   1   8   0        4.69        4.21      1.02 o
   2   8   0       55.14       55.04      2.79 o
   3   8   0      175.48      165.97      6.98 o
   4   8   0        0.18        0.42      1.58 o
   5   8   0        0.46        1.68      1.97 o
  -9   9   0       76.01       76.85      3.54 o
  -8   9   0        5.58        3.95      1.27 o
  -7   9   0       67.25       63.56      2.66 o
  -6   9   0       11.96       10.02      0.90 o
  -5   9   0       55.53       47.78      1.47 o
  -4   9   0       79.76       82.13      2.03 o
  -3   9   0       58.85       64.47      1.85 o
  -2   9   0      134.17      129.10      2.99 o
  -1   9   0     1549.28     1590.17     20.78 o
   0   9   0       89.76       97.33      2.66 o
   1   9   0      700.82      711.61     10.48 o
   2   9   0        0.06        1.40      1.58 o
   3   9   0      141.21      127.50      5.73 o
   4   9   0        2.21        2.43      2.07 o
  -8  10   0       20.90       22.21      1.78 o
  -7  10   0        0.67       -0.47      0.87 o
  -6  10   0       12.32       12.71      1.68 o
  -5  10   0        5.50        7.00      1.00 o
  -4  10   0       23.90       25.74      1.72 o
  -3  10   0        2.66        0.68      1.01 o
  -2  10   0      294.51      287.53      6.59 o
  -1  10   0        3.81        4.68      1.57 o
   0  10   0      433.20      436.55     10.85 o
   1  10   0       34.51       33.03      2.94 o
   2  10   0        6.27        0.84      1.78 o
   3  10   0        9.89       10.33      3.63 o
   4  10   0        8.42       12.57      3.91 o
  -7  11   0        0.47        2.40      0.97 o
  -6  11   0        0.60        1.01      0.96 o
  -5  11   0        1.41        0.91      1.20 o
  -4  11   0        3.86        1.57      1.05 o
  -3  11   0       12.61        8.34      1.40 o
  -2  11   0       39.21       46.50      2.54 o
  -1  11   0        3.84        2.85      1.43 o
   0  11   0        2.82        3.32      1.74 o
   1  11   0       11.45       10.89      3.07 o
   2  11   0        0.06        4.19      3.07 o
  -6  12   0       26.05       27.62      1.87 o
  -5  12   0        5.57        3.44      1.27 o
  -4  12   0        1.53        2.65      1.38 o
  -3  12   0       17.58       15.15      2.07 o
  -2  12   0        4.29        2.94      2.23 o
  -1  12   0       33.52       33.51      4.19 o
   0  12   0        1.19        1.95      2.51 o
  -1 -12   1       27.42       22.62      4.19 o
   0 -12   1       89.71       81.26      6.14 o
   1 -12   1       34.24       41.61      4.19 o
   2 -12   1        4.92        7.00      1.78 o
   3 -12   1       65.94       70.30      3.04 o
   4 -12   1      133.75      132.72      3.92 o
   5 -12   1        0.29       -1.00      1.55 o
   6 -12   1        0.16        1.08      0.92 o
  -2 -11   1        4.79       12.29      3.63 o
  -1 -11   1        0.22        1.40      1.78 o
   0 -11   1        0.80       -1.00      1.95 o
   1 -11   1       10.55       15.88      1.55 o
   2 -11   1      450.42      449.11     12.14 o
   3 -11   1       14.57       19.70      2.01 o
   4 -11   1       76.55       67.57      2.54 o
   5 -11   1       12.99       16.11      1.26 o
   6 -11   1      127.08      121.17      3.22 o
   7 -11   1        1.29        1.68      0.86 o
   8 -11   1       26.41       30.09      1.64 o
  -4 -10   1       33.37       28.48      4.75 o
  -3 -10   1       21.04       16.20      3.63 o
  -2 -10   1       10.80       13.73      2.34 o
  -1 -10   1       82.17       79.74      4.33 o
   0 -10   1       25.15       30.54      2.25 o
   1 -10   1     1119.88     1118.11     29.25 o
   2 -10   1      239.10      228.67      6.84 o
   3 -10   1       48.58       46.04      3.02 o
   4 -10   1      356.61      308.82      5.19 o
   5 -10   1      600.15      589.83      8.84 o
   6 -10   1       26.29       25.48      1.36 o
   7 -10   1       46.48       48.85      1.98 o
   8 -10   1        1.76        2.34      1.07 o
  -5  -9   1       45.18       48.87      5.58 o
  -4  -9   1       32.51       23.85      3.06 o
  -3  -9   1      133.39      120.51      5.53 o
  -2  -9   1        9.44       12.48      2.26 o
  -1  -9   1      999.22     1023.02     30.47 o
   0  -9   1       37.87       30.49      2.40 o
   1  -9   1      226.88      228.53      4.47 o
   2  -9   1       48.53       50.24      1.71 o
   3  -9   1        3.66        2.07      0.69 o
   4  -9   1      444.48      450.20      6.87 o
   5  -9   1       18.65       16.41      0.77 o
   6  -9   1      150.56      149.20      3.27 o
   7  -9   1      101.30       98.35      3.77 o
   8  -9   1       29.04       35.14      2.17 o
   9  -9   1       65.19       58.17      3.06 o
  -5  -8   1       16.31        8.51      2.37 o
  -4  -8   1       26.36       20.29      2.54 o
  -3  -8   1      181.52      171.95      6.32 o
  -2  -8   1       96.49       92.79      4.33 o
  -1  -8   1      819.00      789.91     13.76 o
   0  -8   1      729.16      704.07     10.85 o
   1  -8   1      393.57      405.85      5.97 o
   2  -8   1      275.03      276.21      4.30 o
   3  -8   1      469.26      451.20      6.15 o
   4  -8   1      196.89      194.85      3.25 o
   5  -8   1       29.07       23.64      1.18 o
   6  -8   1      710.17      709.58     11.67 o
   7  -8   1      402.21      386.48      7.00 o
   8  -8   1       23.59       23.03      1.43 o
   9  -8   1        1.42        0.78      0.89 o
  -6  -7   1       11.48        9.21      3.07 o
  -5  -7   1      136.93      126.28      5.63 o
  -4  -7   1      719.68      687.95     16.49 o
  -3  -7   1        9.43        3.76      1.75 o
  -2  -7   1      160.22      151.89      3.20 o
  -1  -7   1       39.10       36.54      2.23 o
   0  -7   1     1336.63     1317.72     16.82 o
   1  -7   1        9.11        9.36      0.66 o
   2  -7   1       70.89       63.62      1.56 o
   3  -7   1        0.02       -0.29      0.24 o
   5  -7   1      183.34      183.98      2.84 o
   6  -7   1      124.21      117.52      3.22 o
   7  -7   1        1.32        4.19      2.51 o
   8  -7   1       84.70       85.86      2.55 o
   9  -7   1        0.02        0.60      1.25 o
  10  -7   1       20.87       18.99      1.96 o
  -7  -6   1       36.30       34.91      2.74 o
  -6  -6   1      219.60      208.77      5.79 o
  -5  -6   1      484.05      429.04      8.99 o
  -4  -6   1        3.46        1.13      0.81 o
  -3  -6   1       92.26       84.51      2.62 o
  -2  -6   1       23.26       19.88      1.02 o
  -1  -6   1      537.41      528.42      7.48 o
   0  -6   1      178.85      203.81      3.40 o
   1  -6   1      433.06      443.60      6.74 o
   2  -6   1      121.10      158.24      2.44 o
   3  -6   1        1.18       -0.19      0.87 o
   4  -6   1      901.70      917.77     27.40 o
   5  -6   1        5.47        5.01      0.55 o
   6  -6   1      112.70      102.23      2.30 o
   7  -6   1      276.67      270.03      4.93 o
   8  -6   1        5.00        3.70      0.98 o
   9  -6   1        2.13        0.19      0.92 o
  10  -6   1      129.80      121.82      4.19 o
  -8  -5   1       25.84       20.08      2.66 o
  -7  -5   1      351.20      348.34      7.66 o
  -6  -5   1       11.49       13.79      1.66 o
  -5  -5   1      708.00      722.05     11.70 o
  -4  -5   1       58.71       61.08      2.38 o
  -3  -5   1      343.94      326.22      4.79 o
  -2  -5   1        0.47        2.63      0.49 o
  -1  -5   1     2679.87     2778.85     31.08 o
   0  -5   1      464.51      459.15      6.27 o
   1  -5   1      163.90      160.65      2.72 o
   2  -5   1     1054.00     1121.09     25.89 o
   3  -5   1      138.74      110.05      5.31 o
   4  -5   1      267.60      230.43      3.96 o
   5  -5   1        1.11        1.12      0.53 o
   6  -5   1       63.95       57.69      1.69 o
   7  -5   1       70.51       70.63      2.15 o
   8  -5   1       58.59       66.05      2.13 o
   9  -5   1       17.35       20.86      1.69 o
  10  -5   1       51.86       45.70      2.85 o
  -9  -4   1        1.61        3.23      2.23 o
  -8  -4   1      103.86      115.96      4.00 o
  -7  -4   1      172.01      170.04      5.72 o
  -6  -4   1      415.20      445.54      8.43 o
  -5  -4   1      512.68      517.11      7.77 o
  -4  -4   1      151.69      141.23      2.72 o
  -3  -4   1       72.25       94.98      2.01 o
  -2  -4   1        0.80       -0.14      0.32 o
  -1  -4   1        4.56        4.18      0.43 o
   0  -4   1     2726.46     2821.69     31.24 o
   1  -4   1      352.02      361.92      6.29 o
   2  -4   1     2541.49     2708.72     72.52 o
   3  -4   1      512.80      496.64     10.87 o
   4  -4   1        5.81        7.28      0.52 o
   5  -4   1      214.90      224.59      3.56 o
   6  -4   1      593.68      561.60      9.52 o
   7  -4   1        7.16        7.34      0.86 o
   8  -4   1       74.37       73.16      2.23 o
   9  -4   1       55.28       67.86      3.08 o
  10  -4   1        2.83        2.99      1.48 o
  -9  -3   1      193.85      185.70      5.37 o
  -8  -3   1        5.16        4.93      2.15 o
  -7  -3   1       34.05       33.65      2.74 o
  -6  -3   1      147.96      141.51      2.87 o
  -5  -3   1       21.47       18.27      1.12 o
  -4  -3   1       25.80       30.17      1.16 o
  -3  -3   1     1126.94     1156.12     12.39 o
  -2  -3   1      535.81      630.01      7.47 o
  -1  -3   1     3252.94     3326.44     36.72 o
   0  -3   1      671.14      655.98      7.56 o
   1  -3   1     1593.38     1679.15     45.22 o
   2  -3   1      254.56      253.90      5.83 o
   3  -3   1      352.07      341.42      4.60 o
   4  -3   1     1515.39     1536.39     18.95 o
   5  -3   1     3294.92     3414.79     37.29 o
   6  -3   1       68.81       74.80      2.40 o
   7  -3   1      122.22      113.32      2.56 o
   8  -3   1        0.08       -0.34      0.79 o
   9  -3   1       48.07       47.53      2.66 o
  10  -3   1      161.81      161.12      5.16 o
  -9  -2   1        5.11        5.72      1.87 o
  -8  -2   1        1.03        0.76      1.11 o
  -7  -2   1      568.36      537.44      9.52 o
  -6  -2   1      713.05      681.04      8.74 o
  -5  -2   1      236.70      240.96      3.80 o
  -4  -2   1     1026.87     1091.69     13.72 o
  -3  -2   1      305.17      315.38      3.79 o
  -2  -2   1     2915.04     3059.30     29.22 o
  -1  -2   1     1303.18     1257.92     14.14 o
   0  -2   1      219.82      210.59      2.62 o
   1  -2   1     2065.10     2111.02     56.42 o
   2  -2   1     3514.97     3421.10     41.84 o
   3  -2   1      480.10      482.11      5.22 o
   4  -2   1      829.05      710.78      7.78 o
   5  -2   1       46.07       45.02      2.00 o
   6  -2   1       21.69       28.61      1.41 o
   7  -2   1       14.06       14.15      1.11 o
   8  -2   1      310.31      283.74      7.40 o
   9  -2   1       13.88        8.17      1.63 o
  10  -2   1        5.91        7.57      2.70 o
 -10  -1   1        0.00       -0.56      1.78 o
  -9  -1   1      201.23      206.78      6.94 o
  -8  -1   1       31.96       27.69      2.12 o
  -7  -1   1      742.75      708.18      9.20 o
  -6  -1   1       76.44       81.63      1.86 o
  -5  -1   1      430.31      434.02      5.38 o
  -4  -1   1       13.18       21.38      0.87 o
  -3  -1   1        0.73        1.89      0.36 o
  -2  -1   1      194.15      198.78      2.30 o
  -1  -1   1      631.92      594.63      6.85 o
   0  -1   1     1269.20      851.57     48.11 o
   1  -1   1     1189.17     1198.95     12.08 o
   2  -1   1     1173.48     1171.15     11.32 o
   3  -1   1     1818.12     1764.66     16.87 o
   4  -1   1      311.04      307.50      3.76 o
   5  -1   1      217.32      220.81      3.32 o
   6  -1   1      319.95      295.29      4.32 o
   7  -1   1      120.01      117.89      2.74 o
   8  -1   1       68.18       59.41      2.37 o
   9  -1   1       28.31       23.24      2.15 o
  10  -1   1       27.99       28.62      2.48 o
 -10   0   1       17.44       16.82      2.23 o
  -9   0   1       10.20       10.87      1.80 o
  -8   0   1        1.11       -0.58      1.25 o
  -7   0   1      207.08      194.35      3.50 o
  -6   0   1      147.70      153.08      3.08 o
  -5   0   1      605.77      621.52      8.45 o
  -4   0   1     4323.69     4397.98     48.04 o
  -3   0   1       92.84       86.68      1.28 o
  -2   0   1     5007.08     4867.45     48.98 o
  -1   0   1      212.83      211.03      7.41 o
   1   0   1     2339.00     2333.61     20.19 o
   2   0   1     1878.91     1807.50     15.47 o
   3   0   1       89.92       97.78      1.36 o
   4   0   1      431.47      486.43      5.99 o
   5   0   1      801.52      713.90      8.69 o
   6   0   1       55.53       64.53      1.85 o
   7   0   1      152.63      132.66      4.91 o
   8   0   1      195.82      194.44      4.46 o
   9   0   1       91.34       91.54      3.76 o
  10   0   1        0.74        2.21      1.57 o
 -10   1   1      178.17      177.13      7.95 o
  -9   1   1       56.69       51.99      2.81 o
  -8   1   1       26.67       25.02      1.65 o
  -7   1   1      264.11      285.08      4.41 o
  -6   1   1       92.32       76.15      2.28 o
  -5   1   1        0.07        1.34      0.59 o
  -4   1   1       75.19       73.95      1.51 o
  -3   1   1      821.64      780.47      8.94 o
  -2   1   1      582.96      582.94      5.82 o
  -1   1   1     2867.74     2852.89     29.88 o
   0   1   1     1509.50     1450.91     16.36 o
   1   1   1      329.82      319.82      3.18 o
   2   1   1     1651.85     1615.22     14.69 o
   3   1   1     1008.85     1084.60     10.86 o
   4   1   1     1305.24     1252.87     13.40 o
   5   1   1      455.27      443.45      5.47 o
   6   1   1      548.94      537.45      7.05 o
   7   1   1      243.57      236.10      4.30 o
   8   1   1      269.98      259.23      5.47 o
   9   1   1       90.86       94.31      3.82 o
 -10   2   1       58.18       62.77      4.82 o
  -9   2   1       69.18       67.14      3.46 o
  -8   2   1       13.55       15.20      1.26 o
  -7   2   1      232.96      208.65      3.83 o
  -6   2   1       32.71       27.40      1.19 o
  -5   2   1     1740.57     1757.95     21.80 o
  -4   2   1      311.05      332.07      3.90 o
  -3   2   1        5.17        7.58      0.44 o
  -2   2   1     6280.29     6267.55     56.24 o
  -1   2   1      438.14      438.28      4.82 o
   0   2   1     1899.04     1917.63     17.43 o
   1   2   1       23.96       23.54      0.71 o
   2   2   1     1575.49     1476.89     14.44 o
   3   2   1       85.14      140.22      1.99 o
   4   2   1       71.47       67.47      1.43 o
   5   2   1      229.71      217.10      3.22 o
   6   2   1        8.68        6.97      0.77 o
   7   2   1      168.84      169.29      3.63 o
   8   2   1        0.08       -0.29      0.94 o
   9   2   1      173.68      176.44      6.11 o
 -10   3   1       92.68       98.26      3.94 o
  -9   3   1        0.12        0.80      1.27 o
  -8   3   1      441.99      446.77      6.97 o
  -7   3   1        3.57        2.85      0.61 o
  -6   3   1        3.93        6.68      0.78 o
  -5   3   1      147.64      169.30      2.74 o
  -4   3   1     3150.16     3340.38     33.50 o
  -3   3   1     1086.11     1090.97     13.54 o
  -2   3   1     1244.40     1289.61     15.81 o
  -1   3   1      122.98      142.28      1.74 o
   0   3   1     1134.63     1124.57     10.99 o
   1   3   1        3.69        9.83      0.52 o
   2   3   1     1246.53     1229.52     13.02 o
   3   3   1      165.89      212.92      3.30 o
   4   3   1       93.79       78.73      1.76 o
   5   3   1      706.67      704.89      8.90 o
   6   3   1     1368.68     1355.12     16.16 o
   7   3   1        3.68        3.53      1.01 o
   8   3   1        5.01        4.40      1.27 o
   9   3   1       18.70       20.86      2.66 o
 -10   4   1        3.74        2.13      1.43 o
  -9   4   1       55.42       55.06      2.77 o
  -8   4   1        4.16        6.12      1.00 o
  -7   4   1      563.43      560.59      8.98 o
  -6   4   1       38.66       35.04      1.59 o
  -5   4   1      304.51      278.32      4.24 o
  -4   4   1      239.53      242.46      3.61 o
  -3   4   1     2777.87     2965.73     35.76 o
  -2   4   1      375.73      447.81      5.86 o
  -1   4   1     2726.99     2817.08     28.58 o
   0   4   1       13.17       11.43      0.75 o
   1   4   1      856.67      844.11      9.18 o
   2   4   1      274.73      292.77      3.83 o
   3   4   1      650.24      747.69      9.74 o
   4   4   1      362.72      336.56      5.64 o
   5   4   1      196.85      194.43      3.42 o
   6   4   1        6.25        4.05      0.94 o
   7   4   1       15.14       15.04      1.90 o
   8   4   1       20.68       20.79      2.46 o
 -10   5   1        3.37        1.68      1.87 o
  -9   5   1        5.33        2.93      1.48 o
  -8   5   1       56.20       51.88      2.17 o
  -7   5   1     1315.88     1277.20     18.51 o
  -6   5   1      644.12      635.75      9.66 o
  -5   5   1      152.81      131.66      2.87 o
  -4   5   1       82.94       58.93      1.33 o
  -3   5   1     1010.00     1087.98     13.58 o
  -2   5   1       48.22       29.06      1.01 o
  -1   5   1      257.47      219.26      2.75 o
   0   5   1       33.94       45.47      1.07 o
   1   5   1       35.83       44.16      1.16 o
   2   5   1      582.09      617.70      8.57 o
   3   5   1       75.90       59.31      1.74 o
   4   5   1      762.52      778.22     10.08 o
   5   5   1      288.85      264.23      5.19 o
   6   5   1        1.09        0.81      1.52 o
   7   5   1       77.66       74.80      4.24 o
   8   5   1       17.15       20.36      2.66 o
 -10   6   1        1.25        1.15      1.87 o
  -9   6   1      101.38       97.63      3.73 o
  -8   6   1       63.56       63.71      2.81 o
  -7   6   1       56.15       54.81      2.78 o
  -6   6   1       26.19       26.06      1.57 o
  -5   6   1      128.35      136.33      2.71 o
  -4   6   1      104.73      140.47      2.43 o
  -3   6   1      108.53      111.80      3.87 o
  -2   6   1     1201.70     1212.24     15.20 o
  -1   6   1      158.16      164.15      2.60 o
   0   6   1      515.83      530.38      6.74 o
   1   6   1      623.45      639.86      7.00 o
   2   6   1       63.05       59.63      1.86 o
   3   6   1       28.09       26.76      1.22 o
   4   6   1       54.15       55.34      2.66 o
   5   6   1      218.54      186.52      4.22 o
   6   6   1      314.79      299.84      8.77 o
   7   6   1       16.03       10.56      2.26 o
 -10   7   1       83.80       85.31      4.76 o
  -9   7   1       78.90       73.76      3.17 o
  -8   7   1       29.74       23.92      1.83 o
  -7   7   1      490.07      489.36      9.54 o
  -6   7   1        1.18        1.75      1.17 o
  -5   7   1      131.02      134.41      2.66 o
  -4   7   1        2.82        3.90      0.60 o
  -3   7   1      605.92      628.50      8.41 o
  -2   7   1      123.29      130.20      2.49 o
  -1   7   1      452.23      436.59      6.27 o
   0   7   1       48.61       39.71      1.22 o
   1   7   1       18.85       23.75      1.30 o
   2   7   1       19.97       14.11      1.27 o
   3   7   1       66.88       60.03      3.95 o
   4   7   1       44.45       45.87      2.57 o
   5   7   1      374.51      418.18      9.25 o
   6   7   1       93.51       78.62      4.89 o
 -10   8   1       35.10       44.37      3.55 o
  -9   8   1       27.52       24.80      2.04 o
  -8   8   1       30.43       30.69      3.30 o
  -7   8   1        2.14        2.11      1.05 o
  -6   8   1     1208.19     1197.60     17.15 o
  -5   8   1        8.39        8.39      0.90 o
  -4   8   1       63.07       71.20      2.37 o
  -3   8   1        6.50        7.13      0.72 o
  -2   8   1        2.71        4.05      0.69 o
  -1   8   1       81.78       88.78      2.43 o
   0   8   1      922.65      921.59     11.37 o
   1   8   1      340.84      366.61      6.33 o
   2   8   1        0.03       -0.70      1.15 o
   3   8   1       97.88       87.65      4.64 o
   4   8   1      382.02      371.87     10.96 o
   5   8   1        0.03        0.15      2.51 o
  -9   9   1       99.78      105.30      7.58 o
  -8   9   1        3.77        2.14      1.18 o
  -7   9   1       72.89       78.33      3.16 o
  -6   9   1       17.60       11.45      1.38 o
  -5   9   1       71.35       64.09      3.13 o
  -4   9   1        9.37        6.55      0.88 o
  -3   9   1        0.10       -0.26      0.70 o
  -2   9   1      475.69      466.72      8.02 o
  -1   9   1      169.01      165.76      3.93 o
   0   9   1       84.95       84.57      2.83 o
   1   9   1      206.94      222.86      7.40 o
   2   9   1       81.52       89.93      4.64 o
   3   9   1      247.69      248.74      8.49 o
   4   9   1       34.26       37.41      3.65 o
  -8  10   1       77.69       80.91      3.36 o
  -7  10   1       28.14       21.25      1.78 o
  -6  10   1       71.98       66.23      2.52 o
  -5  10   1       99.76       98.49      3.11 o
  -4  10   1      455.68      408.50      8.37 o
  -3  10   1       38.33       36.23      2.12 o
  -2  10   1      346.19      349.46      7.72 o
  -1  10   1       51.83       57.51      2.94 o
   0  10   1       13.67       14.01      2.23 o
   1  10   1      104.81      112.22      5.32 o
   2  10   1       53.52       65.98      6.70 o
   3  10   1        0.16       -1.12      2.79 o
  -7  11   1        0.05       -0.51      1.00 o
  -6  11   1       99.57       98.88      3.55 o
  -5  11   1       36.15       38.17      2.16 o
  -4  11   1        9.19       10.40      1.46 o
  -3  11   1        6.27        7.24      1.43 o
  -2  11   1        8.43        8.78      1.63 o
  -1  11   1       91.63       93.86      4.73 o
   0  11   1       12.74       16.47      3.35 o
   1  11   1       12.43       12.29      3.35 o
   2  11   1        0.20       -1.40      2.79 o
  -6  12   1        8.00        5.14      1.47 o
  -5  12   1       89.34       98.52      4.04 o
  -4  12   1       32.45       30.26      4.75 o
  -3  12   1      194.59      210.73      6.81 o
  -2  12   1       59.22       47.47      4.47 o
  -1  12   1       41.92       43.28      4.75 o
   0  12   1        2.37        5.31      3.07 o
   2 -13   2        1.73       -0.56      2.23 o
   3 -13   2        5.85        7.47      1.81 o
  -1 -12   2       22.30       20.10      3.91 o
   0 -12   2       37.28       39.93      4.47 o
   1 -12   2       61.19       58.91      2.99 o
   2 -12   2       52.04       53.98      2.40 o
   3 -12   2        1.74        2.75      1.18 o
   4 -12   2        4.85        2.80      0.99 o
   5 -12   2       62.32       67.68      2.37 o
   6 -12   2       27.73       18.43      3.63 o
  -3 -11   2       30.54       31.55      4.75 o
  -2 -11   2      115.28      125.39      7.82 o
  -1 -11   2       12.78       17.95      2.66 o
   0 -11   2      316.20      325.33      8.31 o
   1 -11   2       14.68       15.90      1.80 o
   2 -11   2      161.64      154.01      4.41 o
   3 -11   2       11.38       17.56      1.27 o
   4 -11   2       20.54       20.98      1.45 o
   5 -11   2       53.32       48.36      1.84 o
   6 -11   2      122.34      126.78      7.54 o
   7 -11   2       13.98       18.15      3.35 o
  -4 -10   2        2.48        6.14      3.35 o
  -3 -10   2       79.24       85.02      4.94 o
  -2 -10   2       32.63       27.38      2.94 o
  -1 -10   2        6.84        5.86      2.65 o
   0 -10   2      156.52      157.59      4.65 o
   1 -10   2       41.87       42.27      2.39 o
   2 -10   2       21.37       22.35      1.63 o
   3 -10   2        9.66        9.43      0.86 o
   4 -10   2       42.84       39.54      1.29 o
   5 -10   2       95.81       94.11      5.86 o
   6 -10   2       65.07       64.51      5.03 o
   7 -10   2       40.21       40.96      1.64 o
   8 -10   2        2.22        2.69      0.94 o
  -5  -9   2       67.71       77.35      6.98 o
  -4  -9   2        0.44        0.56      1.78 o
  -3  -9   2       15.50       10.92      2.26 o
  -2  -9   2       53.77       50.64      3.45 o
  -1  -9   2        2.41        1.54      1.88 o
   0  -9   2     1319.36     1340.60     23.25 o
   1  -9   2        0.13       -0.49      0.75 o
   2  -9   2       39.54       36.39      1.37 o
   3  -9   2        1.52        0.33      0.54 o
   4  -9   2       89.10       87.94      3.91 o
   5  -9   2        6.19        6.42      1.95 o
   6  -9   2       17.48       14.85      2.23 o
   7  -9   2      133.36      124.85      2.70 o
   8  -9   2        6.60        4.69      0.97 o
   9  -9   2       76.51       78.19      2.73 o
  -5  -8   2       19.85       17.82      2.76 o
  -4  -8   2        6.41        6.98      1.97 o
  -3  -8   2      205.35      193.99      6.71 o
  -2  -8   2      131.22      132.59      4.24 o
  -1  -8   2        4.51        4.16      1.05 o
   0  -8   2       23.21       24.85      1.37 o
   1  -8   2      258.87      260.56      4.59 o
   2  -8   2      234.68      228.97      3.94 o
   3  -8   2       35.63       37.15      1.05 o
   4  -8   2        0.21        2.51      1.68 o
   5  -8   2        2.82        5.03      1.68 o
   6  -8   2        9.90       10.25      1.10 o
   7  -8   2       27.80       27.68      1.57 o
   8  -8   2        7.70        7.65      1.11 o
   9  -8   2       27.33       26.25      1.76 o
  -6  -7   2       37.18       30.04      3.35 o
  -5  -7   2      360.41      339.34      9.97 o
  -4  -7   2       18.77       15.32      2.37 o
  -3  -7   2      846.34      776.16     52.93 o
  -2  -7   2       14.25       13.14      1.06 o
  -1  -7   2      332.20      339.76      5.33 o
   0  -7   2       44.18       38.82      1.37 o
   1  -7   2      289.23      272.08      4.53 o
   2  -7   2     1641.43     1791.19     25.12 o
   3  -7   2       27.11       24.58      1.97 o
   4  -7   2        1.39        2.79      1.40 o
   5  -7   2      318.49      294.96      6.42 o
   6  -7   2      128.13      126.83      2.75 o
   7  -7   2     1841.36     1812.06     29.90 o
   8  -7   2       89.46       82.83      2.66 o
   9  -7   2        9.33       11.82      1.27 o
  10  -7   2       11.60       15.37      2.15 o
  -7  -6   2        1.34        2.79      2.79 o
  -6  -6   2       11.36       11.15      2.26 o
  -5  -6   2       24.30       28.64      2.76 o
  -4  -6   2       41.34       48.63      2.25 o
  -3  -6   2       39.24       34.50      1.71 o
  -2  -6   2        0.07        0.19      0.52 o
  -1  -6   2        0.06        0.03      0.50 o
   0  -6   2      386.06      364.72      5.27 o
   1  -6   2     1025.32     1100.11     18.25 o
   2  -6   2       81.67       91.96      2.40 o
   3  -6   2      799.58      918.31     18.78 o
   4  -6   2       92.82      105.56      5.59 o
   5  -6   2      478.93      457.23      7.65 o
   6  -6   2      225.01      212.26      3.86 o
   7  -6   2      293.52      301.40      5.41 o
   8  -6   2        7.34        7.07      1.05 o
   9  -6   2       26.25       24.37      1.63 o
  10  -6   2       31.26       29.21      4.91 o
  -8  -5   2        0.01        0.24      1.54 o
  -7  -5   2       62.94       67.58      5.86 o
  -6  -5   2      152.43      162.00      6.11 o
  -5  -5   2     1077.75     1046.49     20.59 o
  -4  -5   2      219.46      217.74      4.19 o
  -3  -5   2        7.87       10.76      0.94 o
  -2  -5   2      373.71      404.51      5.44 o
  -1  -5   2      861.52      871.01     10.35 o
   0  -5   2      468.36      466.97      6.30 o
   1  -5   2        2.09        1.52      0.40 o
   2  -5   2     2530.53     2898.50     54.99 o
   3  -5   2      393.27      411.65     17.19 o
   4  -5   2      178.12      174.24      2.97 o
   5  -5   2      361.11      345.43      5.46 o
   6  -5   2      321.84      308.24      5.22 o
   7  -5   2       28.14       25.03      1.35 o
   8  -5   2      497.51      507.41     11.10 o
   9  -5   2      181.14      166.30      4.76 o
  10  -5   2      112.03      120.38      4.31 o
  -9  -4   2       13.46       17.07      2.54 o
  -8  -4   2      382.81      405.50     10.84 o
  -7  -4   2        5.46        4.39      1.47 o
  -6  -4   2      540.36      527.05      9.15 o
  -5  -4   2       15.32       13.55      1.12 o
  -4  -4   2      740.04      780.56     10.91 o
  -3  -4   2        0.11        3.02      0.56 o
  -2  -4   2        5.17        3.75      0.60 o
  -1  -4   2      398.93      419.67      5.27 o
   0  -4   2      299.29      307.51      4.32 o
   1  -4   2      715.53      742.64     10.66 o
   2  -4   2     3441.07     3674.59     69.11 o
   3  -4   2      186.45      162.44      3.11 o
   4  -4   2       99.64       94.70      1.77 o
   5  -4   2       55.10       63.05      1.57 o
   6  -4   2        0.06       -0.45      0.64 o
   7  -4   2       91.57       84.07      2.16 o
   8  -4   2       68.82       63.65      2.04 o
   9  -4   2       15.03       16.27      3.38 o
  10  -4   2        3.09        2.44      1.52 o
  -9  -3   2      137.36      131.22      5.43 o
  -8  -3   2        3.03        3.63      1.58 o
  -7  -3   2      268.77      281.57      5.76 o
  -6  -3   2      214.53      209.19      4.10 o
  -5  -3   2      610.39      575.93      8.33 o
  -4  -3   2     1791.32     1813.60     20.89 o
  -3  -3   2      336.38      417.52      5.50 o
  -2  -3   2     1793.86     1815.86     22.26 o
  -1  -3   2       81.86       99.28      1.85 o
   0  -3   2      495.65      514.03      6.70 o
   1  -3   2     2567.80     2652.20     37.55 o
   2  -3   2      459.11      447.61      9.59 o
   3  -3   2        8.95       11.46      0.53 o
   4  -3   2      362.88      386.84      5.40 o
   5  -3   2      344.85      368.23      4.87 o
   6  -3   2      373.09      339.61      5.68 o
   7  -3   2       75.47       66.11      1.93 o
   8  -3   2       30.77       31.32      1.53 o
   9  -3   2      233.78      231.45      6.02 o
  10  -3   2      258.36      259.75      6.85 o
 -10  -2   2       89.69       90.48      6.70 o
  -9  -2   2        0.48       -2.12      1.95 o
  -8  -2   2      141.60      136.82      3.77 o
  -7  -2   2      348.12      320.80      5.59 o
  -6  -2   2      264.00      235.33      3.98 o
  -5  -2   2     1101.63     1045.14     12.65 o
  -4  -2   2       37.82       31.51      1.05 o
  -3  -2   2      621.42      591.97      6.79 o
  -2  -2   2      292.77      286.01      4.05 o
  -1  -2   2     1311.01     1277.81     16.01 o
   0  -2   2        1.34        0.77      0.44 o
   1  -2   2     1024.98     1024.09     14.35 o
   2  -2   2      277.67      276.96      3.71 o
   3  -2   2      186.98      164.70      1.96 o
   4  -2   2      588.32      665.15      7.89 o
   5  -2   2     4518.99     4734.66     51.86 o
   6  -2   2        0.73        1.04      0.55 o
   7  -2   2       93.00       87.60      2.30 o
   8  -2   2        3.14        5.26      1.24 o
   9  -2   2       14.95       16.16      1.92 o
  10  -2   2        0.71        1.90      1.55 o
 -10  -1   2       40.39       44.59      3.74 o
  -9  -1   2       46.03       44.67      3.42 o
  -8  -1   2      135.42      131.36      4.21 o
  -7  -1   2      202.04      200.55      3.71 o
  -6  -1   2      223.84      226.72      3.66 o
  -5  -1   2      620.02      625.50      9.67 o
  -4  -1   2       41.06       40.67      1.43 o
  -3  -1   2        6.91        7.76      0.47 o
  -2  -1   2     1786.01     1730.35     18.01 o
  -1  -1   2     4541.26     4612.54     56.30 o
   0  -1   2      116.26      114.50      1.96 o
   1  -1   2      939.68      941.99     10.59 o
   2  -1   2      103.83      115.43      1.33 o
   3  -1   2     2204.26     2274.03     21.66 o
   4  -1   2       58.10       70.04      1.34 o
   5  -1   2       21.99       17.69      0.77 o
   6  -1   2        9.80        7.60      0.74 o
   7  -1   2      196.92      198.85      3.83 o
   8  -1   2      622.46      609.42     10.01 o
   9  -1   2      250.22      277.87      6.93 o
  10  -1   2       56.15       58.35      3.23 o
 -10   0   2       12.29       13.35      2.62 o
  -9   0   2      174.69      189.65      7.84 o
  -8   0   2       88.61       76.66      3.24 o
  -7   0   2     1326.69     1337.82     19.51 o
  -6   0   2       79.30       73.03      2.37 o
  -5   0   2      944.32      978.79     12.71 o
  -4   0   2       99.86      141.80      2.85 o
  -3   0   2     4216.23     3968.33     47.96 o
  -2   0   2     1430.07     1395.63     19.64 o
  -1   0   2       17.25       11.24      0.52 o
   0   0   2     4061.08     3910.11     47.07 o
   1   0   2     4705.31     4695.79     47.76 o
   2   0   2      188.97      202.16      2.04 o
   3   0   2      181.11      175.02      2.25 o
   4   0   2        0.65        0.47      0.41 o
   5   0   2      725.61      640.56      7.86 o
   6   0   2      195.21      196.35      3.22 o
   7   0   2      849.88      829.99     12.66 o
   8   0   2       87.32      102.99      3.17 o
   9   0   2        0.68        2.60      1.47 o
 -10   1   2      429.90      437.18     20.39 o
  -9   1   2       33.71       20.39      2.57 o
  -8   1   2        2.01       -0.18      0.87 o
  -7   1   2       27.95       26.47      1.37 o
  -6   1   2      169.90      146.56      2.71 o
  -5   1   2     3780.80     4008.43     44.48 o
  -4   1   2     1569.80     1598.68     20.21 o
  -3   1   2       84.66       72.58      1.41 o
  -2   1   2     5144.13     5014.67     61.24 o
  -1   1   2     3131.25     2987.69     35.86 o
   0   1   2     3739.12     3556.78     61.56 o
   1   1   2        2.49        2.68      0.35 o
   2   1   2      697.29      642.74      6.13 o
   3   1   2      353.99      376.82      4.96 o
   4   1   2      200.23      174.60      2.55 o
   5   1   2      298.80      280.13      3.80 o
   6   1   2       39.25       41.52      1.73 o
   7   1   2      122.08      122.68      2.90 o
   8   1   2       23.60       22.53      1.67 o
   9   1   2       98.71      110.08      4.22 o
 -10   2   2        5.36        3.07      2.17 o
  -9   2   2        2.77        3.21      1.78 o
  -8   2   2      105.02       95.73      3.74 o
  -7   2   2      151.51      146.44      4.43 o
  -6   2   2      662.40      662.58      9.17 o
  -5   2   2       63.09       70.50      2.64 o
  -4   2   2      160.94      124.14      2.57 o
  -3   2   2      378.33      349.65      4.75 o
  -2   2   2    20268.85    20191.66    222.31 o
  -1   2   2     1243.77     1218.95     11.80 o
   0   2   2      220.93      215.39      2.52 o
   1   2   2      248.10      238.65      2.75 o
   2   2   2      584.80      540.66      5.35 o
   3   2   2     1043.18     1075.89     10.34 o
   4   2   2      864.63      851.42      9.51 o
   5   2   2        2.69        2.59      0.57 o
   6   2   2      502.38      506.35      6.84 o
   7   2   2      113.97      116.74      2.85 o
   8   2   2      169.57      176.92      5.64 o
   9   2   2       11.03       15.92      3.63 o
 -10   3   2       54.50       49.32      4.47 o
  -9   3   2      102.69      109.15      5.03 o
  -8   3   2      249.23      246.64      5.27 o
  -7   3   2       25.90       24.42      1.20 o
  -6   3   2        2.13        2.18      0.61 o
  -5   3   2      210.27      174.51      3.24 o
  -4   3   2       57.98       72.88      2.00 o
  -3   3   2     4852.57     4984.88     49.50 o
  -2   3   2       40.91       29.83      0.72 o
  -1   3   2     1012.11      964.46     14.76 o
   0   3   2       70.48       77.36      1.23 o
   1   3   2     1257.47     1249.10     13.04 o
   2   3   2     1886.47     2068.08     20.16 o
   3   3   2      280.13      240.77      3.10 o
   4   3   2       77.34       81.01      1.78 o
   5   3   2      679.68      678.00      8.66 o
   6   3   2      662.69      664.19      9.10 o
   7   3   2      179.73      181.08      4.26 o
   8   3   2       12.03        8.35      2.07 o
 -10   4   2      150.02      138.76      6.02 o
  -9   4   2        4.94        1.95      1.58 o
  -8   4   2       34.94       32.21      2.19 o
  -7   4   2      110.92      105.52      2.51 o
  -6   4   2        0.51        2.21      1.04 o
  -5   4   2       11.26        7.89      0.97 o
  -4   4   2      771.53      765.69     11.04 o
  -3   4   2      339.48      382.82      5.27 o
  -2   4   2     4194.94     4580.79     49.52 o
  -1   4   2       12.88       12.20      0.61 o
   0   4   2      631.58      587.45      6.48 o
   1   4   2     1938.94     2120.89     23.43 o
   2   4   2      260.17      238.69      3.38 o
   3   4   2      313.51      313.32      4.34 o
   4   4   2       22.37       20.31      0.97 o
   5   4   2      128.64      116.03      2.49 o
   6   4   2       56.62       55.58      3.03 o
   7   4   2        0.12        0.45      1.68 o
   8   4   2       10.07        6.42      1.97 o
 -10   5   2        9.24        7.65      2.37 o
  -9   5   2       43.05       38.89      2.85 o
  -8   5   2      436.48      429.96      9.08 o
  -7   5   2     1772.26     1787.05     30.10 o
  -6   5   2        0.24       -0.05      0.90 o
  -5   5   2     1021.17     1031.82     14.77 o
  -4   5   2      100.43      114.36      2.18 o
  -3   5   2      167.50      168.67      2.72 o
  -2   5   2      975.37     1096.51     12.33 o
  -1   5   2     2318.20     2405.19     29.28 o
   0   5   2      689.63      728.09      8.03 o
   1   5   2      689.67      691.28     16.66 o
   2   5   2      162.88      162.66      2.73 o
   3   5   2      403.01      441.00      5.80 o
   4   5   2       42.25       36.36      1.33 o
   5   5   2      150.77      169.89      3.79 o
   6   5   2       48.00       37.98      2.96 o
   7   5   2       14.97       14.36      2.26 o
 -10   6   2        0.24        1.88      1.87 o
  -9   6   2       45.89       46.27      2.73 o
  -8   6   2      107.02      110.75      3.69 o
  -7   6   2      405.65      416.21      8.48 o
  -6   6   2      522.05      522.49     11.60 o
  -5   6   2       94.15       98.70      2.30 o
  -4   6   2      123.85       98.34      2.00 o
  -3   6   2       31.05       33.85      1.18 o
  -2   6   2       51.36       40.38      1.33 o
  -1   6   2      195.92      186.68      2.88 o
   0   6   2      492.29      534.70      6.67 o
   1   6   2        7.49        8.61      0.61 o
   2   6   2      151.55      156.52      3.21 o
   3   6   2      178.05      164.73      3.50 o
   4   6   2        3.49        4.95      0.86 o
   5   6   2       79.49       70.23      3.85 o
   6   6   2       45.54       42.89      3.25 o
   7   6   2        7.07        9.37      2.26 o
 -10   7   2       16.74       10.10      2.42 o
  -9   7   2      322.02      329.30      7.76 o
  -8   7   2        0.02       -1.09      1.05 o
  -7   7   2        8.63        7.50      1.37 o
  -6   7   2      417.51      427.01      7.00 o
  -5   7   2      170.44      157.16      3.19 o
  -4   7   2      852.78      855.67     12.46 o
  -3   7   2       88.11       73.90      1.96 o
  -2   7   2        0.16       -0.01      0.48 o
  -1   7   2       53.73       54.21      1.39 o
   0   7   2       70.81       66.56      2.03 o
   1   7   2      847.09      837.76     11.77 o
   2   7   2        3.96        2.26      0.69 o
   3   7   2      189.12      168.67      4.80 o
   4   7   2      198.71      160.14      4.87 o
   5   7   2       14.12       20.12      2.54 o
   6   7   2      180.92      192.14     10.33 o
 -10   8   2       58.31       62.86      4.16 o
  -9   8   2        0.02       -1.70      1.13 o
  -8   8   2        0.00        0.70      1.07 o
  -7   8   2        6.32        7.05      1.21 o
  -6   8   2        0.37        0.14      1.07 o
  -5   8   2       65.29       67.61      1.98 o
  -4   8   2      510.88      502.61      8.98 o
  -3   8   2      110.38      110.43      3.45 o
  -2   8   2       15.38       13.95      1.01 o
  -1   8   2      741.50      726.25     13.12 o
   0   8   2       94.48       94.30      2.13 o
   1   8   2       11.91       14.57      1.13 o
   2   8   2      498.80      523.66     10.29 o
   3   8   2      119.73      116.17      5.43 o
   4   8   2       11.39       13.88      2.66 o
   5   8   2       21.22       18.43      3.91 o
  -9   9   2       28.71       32.01      2.29 o
  -8   9   2        3.84        5.19      1.37 o
  -7   9   2       25.08       28.17      2.71 o
  -6   9   2      312.72      303.52      7.70 o
  -5   9   2       31.95       33.04      2.26 o
  -4   9   2       76.89       71.26      4.29 o
  -3   9   2       32.38       25.20      1.86 o
  -2   9   2      354.27      343.70      6.38 o
  -1   9   2       85.95       88.21      2.83 o
   0   9   2       97.39       92.41      3.65 o
   1   9   2       82.34       78.52      4.15 o
   2   9   2       28.56       28.94      3.63 o
   3   9   2       48.23       53.05      4.33 o
   4   9   2       22.04       34.07      5.31 o
  -8  10   2        7.17        6.46      1.58 o
  -7  10   2        2.28        5.66      1.38 o
  -6  10   2       69.83       58.21      2.86 o
  -5  10   2        5.09        4.52      1.21 o
  -4  10   2       16.21       16.81      2.19 o
  -3  10   2        2.04        4.73      1.31 o
  -2  10   2        0.16        0.69      1.18 o
  -1  10   2      159.97      163.99      5.04 o
   0  10   2       12.64       11.25      2.15 o
   1  10   2      149.61      155.26      6.42 o
   2  10   2        8.20       12.01      3.63 o
   3  10   2       11.14       14.80      3.91 o
  -7  11   2        1.42        1.40      1.38 o
  -6  11   2       68.59       79.88      3.11 o
  -5  11   2        0.93        0.28      1.07 o
  -4  11   2      128.03      125.20      4.08 o
  -3  11   2       48.08       52.67      2.77 o
  -2  11   2       18.26       19.44      2.42 o
  -1  11   2        1.35        1.02      1.74 o
   0  11   2       33.88       34.90      4.47 o
   1  11   2        2.91        3.63      2.79 o
  -5  12   2       22.66       21.36      2.26 o
  -4  12   2        2.34        1.81      1.58 o
  -3  12   2       34.52       36.02      4.19 o
  -2  12   2       57.61       56.69      5.31 o
  -1  12   2       90.16      104.72      7.26 o
   2 -13   3        5.02        6.87      1.50 o
   3 -13   3       10.84       16.21      1.97 o
   4 -13   3        0.20        0.28      1.07 o
  -1 -12   3        2.07        4.19      2.79 o
   0 -12   3      126.13      117.57      6.98 o
   1 -12   3       20.64       23.18      2.09 o
   2 -12   3       61.37       61.17      3.48 o
   3 -12   3        2.75        4.34      1.26 o
   4 -12   3      111.30      111.76      4.07 o
   5 -12   3        7.58        6.70      2.79 o
   6 -12   3       26.41       34.35      4.19 o
  -3 -11   3        1.49        5.58      3.35 o
  -2 -11   3        0.05       -0.56      2.51 o
  -1 -11   3      260.93      270.68      8.66 o
   0 -11   3        5.68        6.20      1.72 o
   1 -11   3      181.03      185.40      5.13 o
   2 -11   3      186.82      192.57      5.00 o
   3 -11   3        9.04        5.67      1.53 o
   4 -11   3      121.07      109.18      2.51 o
   5 -11   3       18.02       14.80      3.07 o
   6 -11   3       49.12       51.66      4.75 o
   7 -11   3        1.26        4.47      2.51 o
  -4 -10   3      140.25      159.18      9.49 o
  -3 -10   3       49.56       47.98      3.74 o
  -2 -10   3       34.31       40.64      3.34 o
  -1 -10   3       95.05      101.45      5.18 o
   0 -10   3        6.87        6.80      1.93 o
   1 -10   3      163.12      159.19      4.42 o
   2 -10   3       45.68       47.21      2.36 o
   3 -10   3        8.38       10.50      0.75 o
   4 -10   3      142.92      133.98      4.16 o
   5 -10   3      120.02      121.20      6.70 o
   6 -10   3      165.73      173.71      8.38 o
   7 -10   3        0.71       -0.22      0.77 o
   8 -10   3       10.54        9.50      1.01 o
  -5  -9   3      185.95      188.51     10.61 o
  -4  -9   3        2.67        3.68      2.07 o
  -3  -9   3      205.77      206.59      7.30 o
  -2  -9   3       87.30       87.94      3.60 o
  -1  -9   3      687.55      683.04     14.61 o
   0  -9   3      370.46      365.09      6.44 o
   1  -9   3      208.66      222.07      4.24 o
   2  -9   3       25.00       21.72      1.41 o
   3  -9   3        5.72        4.91      0.73 o
   4  -9   3       27.25       26.25      3.07 o
   5  -9   3       62.38       67.86      4.47 o
   6  -9   3      106.03      117.01      6.42 o
   7  -9   3       44.27       42.10      1.77 o
   8  -9   3       39.35       34.29      1.81 o
   9  -9   3        0.45       -0.22      0.94 o
  -5  -8   3        9.39        7.05      2.26 o
  -4  -8   3       51.14       52.09      3.75 o
  -3  -8   3      210.61      209.71      7.01 o
  -2  -8   3       51.14       48.94      2.15 o
  -1  -8   3     1388.82     1400.51     24.79 o
   0  -8   3      698.14      724.37      9.91 o
   1  -8   3       42.31       47.89      1.60 o
   2  -8   3       17.07       20.22      1.35 o
   3  -8   3      249.27      240.67      4.65 o
   4  -8   3        7.11        8.10      1.95 o
   5  -8   3       62.01       57.25      3.91 o
   6  -8   3       82.77       79.36      1.82 o
   7  -8   3      112.08      108.91      3.16 o
   8  -8   3        1.46        0.14      0.80 o
   9  -8   3      106.17      104.82      3.24 o
  -6  -7   3        2.78        0.42      2.37 o
  -5  -7   3        4.38        7.21      2.07 o
  -4  -7   3      281.47      297.06      8.89 o
  -3  -7   3       10.85        8.63      1.43 o
  -2  -7   3      173.00      184.66      5.55 o
  -1  -7   3       21.54       22.67      1.15 o
   0  -7   3      280.67      290.34      4.51 o
   1  -7   3       27.85       35.00      1.40 o
   2  -7   3     1314.25     1401.00     19.90 o
   3  -7   3       72.83       73.44      4.47 o
   4  -7   3        0.75        0.28      1.12 o
   5  -7   3       31.34       30.66      1.16 o
   6  -7   3       86.57       83.20      2.17 o
   7  -7   3      703.42      734.70     12.52 o
   8  -7   3       73.97       72.95      2.59 o
   9  -7   3        5.51        5.79      1.27 o
  -7  -6   3       41.68       45.80      5.03 o
  -6  -6   3       32.80       27.78      9.63 o
  -5  -6   3      437.47      416.74     12.71 o
  -4  -6   3        2.41        1.38      1.09 o
  -3  -6   3       13.11       12.93      1.81 o
  -2  -6   3       17.45       21.70      0.99 o
  -1  -6   3      708.49      750.65     10.03 o
   0  -6   3        1.27        0.34      0.59 o
   1  -6   3      987.47      983.86     14.20 o
   2  -6   3      233.19      252.36      4.70 o
   3  -6   3     1041.58     1067.79     21.65 o
   4  -6   3        1.13        2.23      1.12 o
   5  -6   3      104.89       94.86      2.13 o
   6  -6   3      184.21      188.10      3.89 o
   7  -6   3      428.95      421.88      7.91 o
   8  -6   3        3.52        5.83      1.18 o
   9  -6   3       84.05       81.78      3.12 o
  10  -6   3        6.56        5.61      1.87 o
  -8  -5   3        6.05        5.31      1.97 o
  -7  -5   3        3.80        5.03      2.51 o
  -6  -5   3      739.47      767.79     20.40 o
  -5  -5   3      410.04      400.68      8.70 o
  -4  -5   3      414.07      425.72      6.81 o
  -3  -5   3        4.66        2.52      0.63 o
  -2  -5   3     1273.39     1258.45     14.73 o
  -1  -5   3       26.84       22.35      0.88 o
   0  -5   3      173.61      154.89      2.96 o
   1  -5   3      129.22      132.36      2.71 o
   2  -5   3      334.52      361.57     11.46 o
   3  -5   3       40.39       48.46      2.15 o
   4  -5   3      949.60      958.81     13.58 o
   5  -5   3        8.18        8.23      0.74 o
   6  -5   3        6.35        5.63      0.90 o
   7  -5   3        2.67        2.90      0.71 o
   8  -5   3       83.85       88.80      2.78 o
   9  -5   3        0.45        2.39      1.31 o
  10  -5   3        0.22        1.99      1.39 o
  -9  -4   3        0.04        0.43      1.67 o
  -8  -4   3        0.29        0.98      1.58 o
  -7  -4   3      133.58      138.80      7.82 o
  -6  -4   3      115.29      106.46      3.91 o
  -5  -4   3       28.03       30.55      1.68 o
  -4  -4   3       56.16       43.68      1.67 o
  -3  -4   3      570.56      507.86     10.65 o
  -2  -4   3      270.53      337.59      4.89 o
  -1  -4   3      234.89      236.77      3.67 o
   0  -4   3      308.51      362.79      5.59 o
   1  -4   3        5.60        6.29      0.57 o
   2  -4   3      190.41      200.75      4.52 o
   3  -4   3       57.86       56.92      1.11 o
   4  -4   3        0.02       -0.34      0.38 o
   5  -4   3        4.80        2.25      0.68 o
   6  -4   3      423.72      423.93      6.14 o
   7  -4   3       14.58       13.31      1.16 o
   8  -4   3       30.56       30.01      1.73 o
   9  -4   3        0.53        0.60      1.22 o
  10  -4   3        3.31        4.96      1.64 o
  -9  -3   3       79.94       87.13      4.53 o
  -8  -3   3      101.40      108.08      6.06 o
  -7  -3   3        0.10       -0.66      1.18 o
  -6  -3   3      264.74      248.99      5.27 o
  -5  -3   3      177.58      167.55      4.46 o
  -4  -3   3      300.44      273.52      4.58 o
  -3  -3   3      247.46      280.47      4.00 o
  -2  -3   3     5033.34     5106.31     61.08 o
  -1  -3   3     1337.44     1321.43     16.63 o
   0  -3   3      277.35      274.42      3.85 o
   1  -3   3      451.03      389.11      5.66 o
   2  -3   3      119.04      104.36      1.61 o
   3  -3   3       48.04       42.71      1.12 o
   4  -3   3      561.44      592.79      7.93 o
   5  -3   3      112.60      122.12      2.77 o
   6  -3   3      301.77      282.14      4.49 o
   7  -3   3      164.42      169.65      3.32 o
   8  -3   3        0.20        0.46      0.89 o
   9  -3   3        1.48       -0.90      1.27 o
  10  -3   3       42.91       43.60      2.87 o
 -10  -2   3       59.98       63.95      5.86 o
  -9  -2   3      170.11      175.45      6.79 o
  -8  -2   3        8.61        8.47      3.35 o
  -7  -2   3       54.68       57.18      2.53 o
  -6  -2   3      242.88      245.01      6.32 o
  -5  -2   3      442.37      409.94      6.34 o
  -4  -2   3      120.80      162.41      2.79 o
  -3  -2   3     1569.88     1639.46     17.37 o
  -2  -2   3      172.53      177.56      2.64 o
  -1  -2   3     1461.62     1344.13     16.83 o
   0  -2   3    30072.21    30559.31    341.69 o
   1  -2   3     5480.44     5473.06     60.83 o
   2  -2   3       79.85       73.68      1.05 o
   3  -2   3      912.88      938.98      9.85 o
   4  -2   3     2563.61     2681.51     29.67 o
   5  -2   3      459.24      494.96      6.39 o
   6  -2   3       25.74       25.44      1.63 o
   7  -2   3       51.16       52.08      1.79 o
   8  -2   3       85.74       81.97      3.30 o
   9  -2   3      120.31      115.22      4.70 o
  10  -2   3       62.08       73.07      3.53 o
 -10  -1   3       47.89       49.29      4.02 o
  -9  -1   3       10.56        8.44      2.93 o
  -8  -1   3      376.70      377.28     10.53 o
  -7  -1   3       15.33       17.67      2.29 o
  -6  -1   3     1281.20     1218.51     18.37 o
  -5  -1   3      109.22       84.73      2.25 o
  -4  -1   3      292.58      312.33      4.84 o
  -3  -1   3     1222.97     1155.72     12.42 o
  -2  -1   3     1237.48     1286.68     14.86 o
  -1  -1   3     3057.33     3053.87     37.42 o
   0  -1   3      847.60      819.73      9.34 o
   1  -1   3     5552.27     5651.34     62.18 o
   2  -1   3     1147.53     1119.68     12.57 o
   3  -1   3       50.43       42.62      0.85 o
   4  -1   3      150.81      166.43      2.34 o
   5  -1   3      289.08      281.49      3.72 o
   6  -1   3       91.46       89.75      2.14 o
   7  -1   3     1039.46     1078.33     14.38 o
   8  -1   3      305.55      295.18      6.93 o
   9  -1   3       51.66       57.49      3.01 o
 -10   0   3        9.81        6.11      2.46 o
  -9   0   3       20.67       24.74      3.21 o
  -8   0   3      580.86      514.18     13.11 o
  -7   0   3        1.99       -0.75      1.18 o
  -6   0   3        6.53        5.64      0.83 o
  -5   0   3        6.28        4.16      0.84 o
  -4   0   3     2064.88     1959.63     27.78 o
  -3   0   3      372.39      375.36      6.09 o
  -2   0   3      397.93      365.37      5.89 o
  -1   0   3      794.37      715.67      8.26 o
   0   0   3     4097.57     4131.08     45.43 o
   1   0   3     1317.70     1305.05     14.59 o
   2   0   3     2780.30     2651.24     25.18 o
   3   0   3        0.09       -0.16      0.24 o
   4   0   3      286.88      289.56      3.59 o
   5   0   3        0.84        0.95      0.42 o
   6   0   3      725.41      694.69      8.69 o
   7   0   3        3.32        2.32      1.08 o
   8   0   3      410.45      415.10     11.26 o
   9   0   3       77.74       73.87      3.46 o
 -10   1   3        9.05        9.02      2.42 o
  -9   1   3        7.88       13.26      2.46 o
  -8   1   3        0.35        0.78      1.47 o
  -7   1   3      354.63      341.75      6.38 o
  -6   1   3       36.24       32.68      1.76 o
  -5   1   3     3287.43     3215.05     53.45 o
  -4   1   3     4454.85     4512.15    145.88 o
  -3   1   3      841.95      775.58     12.82 o
  -2   1   3    12696.01    12434.09    148.75 o
  -1   1   3     3119.82     2990.38     35.90 o
   0   1   3      663.83      690.93      8.05 o
   1   1   3     4818.93     4746.77     45.20 o
   2   1   3       19.13       20.94      0.56 o
   3   1   3      167.58      159.89      2.27 o
   4   1   3        1.68        0.74      0.43 o
   5   1   3       69.68       67.95      1.54 o
   6   1   3       26.59       27.38      1.11 o
   7   1   3      170.18      162.60      4.39 o
   8   1   3        6.27        9.09      2.54 o
   9   1   3       17.00       20.19      2.94 o
 -10   2   3      131.08      132.19      6.00 o
  -9   2   3        3.73        3.69      1.87 o
  -8   2   3      103.99      102.04      3.71 o
  -7   2   3        9.58        6.78      0.90 o
  -6   2   3     1081.63     1043.86     13.66 o
  -5   2   3      454.67      506.61      7.76 o
  -4   2   3      709.17      750.19      9.85 o
  -3   2   3       53.72       51.92      1.10 o
  -2   2   3     4456.27     4390.82     47.85 o
  -1   2   3     1097.79     1049.46     11.86 o
   0   2   3     5035.04     4916.09     81.90 o
   1   2   3      131.45      121.31      1.74 o
   2   2   3     1731.13     1880.81     19.80 o
   3   2   3       15.31       14.40      0.66 o
   4   2   3       25.71       15.50      0.73 o
   5   2   3      215.62      225.69      3.38 o
   6   2   3      890.63      916.12     12.30 o
   7   2   3      133.12      136.00      3.07 o
   8   2   3       43.20       46.86      2.26 o
 -11   3   3       30.93       30.16      4.33 o
 -10   3   3        2.24        0.28      1.97 o
  -9   3   3       89.67      108.53      8.80 o
  -8   3   3       84.61       68.22      3.11 o
  -7   3   3       24.62       22.92      1.45 o
  -6   3   3       33.77       31.02      1.76 o
  -5   3   3      268.44      256.46      5.43 o
  -4   3   3     1428.63     1407.29     19.68 o
  -3   3   3      277.36      256.39      3.81 o
  -2   3   3      249.95      246.86      3.23 o
  -1   3   3      419.16      413.61      5.05 o
   0   3   3       92.56       76.94      1.49 o
   1   3   3     5573.10     5989.04     65.18 o
   2   3   3      302.42      284.10      4.03 o
   3   3   3       37.73       37.82      1.84 o
   4   3   3      372.20      406.50      5.49 o
   5   3   3      449.09      460.70      6.34 o
   6   3   3        1.19        1.65      0.85 o
   7   3   3       50.31       47.57      2.29 o
   8   3   3       56.54       56.97      4.89 o
 -10   4   3      188.73      172.54      6.90 o
  -9   4   3        7.83        5.03      2.65 o
  -8   4   3      421.78      389.32      8.55 o
  -7   4   3       64.25       69.09      3.34 o
  -6   4   3       24.65       24.49      1.16 o
  -5   4   3       33.92       26.85      1.57 o
  -4   4   3     2295.65     2364.71     25.98 o
  -3   4   3      309.21      355.49      4.47 o
  -2   4   3      148.75      140.69      2.16 o
  -1   4   3     1948.09     2112.89     20.37 o
   0   4   3       27.12       29.83      0.85 o
   1   4   3     1078.77     1024.91     12.06 o
   2   4   3        2.19        0.85      0.55 o
   3   4   3      493.00      482.04      6.59 o
   4   4   3        3.98        5.45      0.75 o
   5   4   3      651.95      626.53      8.22 o
   6   4   3       15.34       14.25      1.39 o
   7   4   3       94.60       97.65      5.17 o
   8   4   3       17.82       25.41      4.19 o
 -10   5   3      134.35      133.79      6.11 o
  -9   5   3       11.24       16.74      3.91 o
  -8   5   3       26.61       24.88      2.03 o
  -7   5   3      363.50      358.32      7.78 o
  -6   5   3     1029.13     1035.95     22.32 o
  -5   5   3     1423.00     1438.33     20.30 o
  -4   5   3       35.70       44.27      1.37 o
  -3   5   3       11.36        6.09      0.68 o
  -2   5   3      184.73      148.04      2.24 o
  -1   5   3      115.08      123.47      1.92 o
   0   5   3        2.17        0.12      0.50 o
   1   5   3      204.75      211.36      3.43 o
   2   5   3        5.09        4.63      0.80 o
   3   5   3        5.30        9.80      0.98 o
   4   5   3      538.11      549.90      8.61 o
   5   5   3       22.18       20.12      1.92 o
   6   5   3       19.36       21.13      2.37 o
   7   5   3       34.25       35.44      5.86 o
 -10   6   3       24.49       19.62      2.82 o
  -9   6   3       14.09       17.18      1.92 o
  -8   6   3        0.04        0.68      1.21 o
  -7   6   3       53.03       50.41      2.86 o
  -6   6   3      588.20      590.43      9.29 o
  -5   6   3      332.40      330.19      5.58 o
  -4   6   3       40.46       42.98      1.41 o
  -3   6   3      564.37      565.13      8.52 o
  -2   6   3      166.82      183.23      4.47 o
  -1   6   3      535.60      547.48      7.57 o
   0   6   3        0.30        0.18      0.48 o
   1   6   3      653.79      639.25      8.71 o
   2   6   3       94.84       91.56      2.47 o
   3   6   3      290.79      262.14      6.28 o
   4   6   3       10.34       14.95      1.63 o
   5   6   3      114.06       99.27      8.52 o
   6   6   3        2.92        1.33      1.54 o
 -10   7   3       17.24       17.38      2.62 o
  -9   7   3        7.33        5.71      1.57 o
  -8   7   3       53.04       46.67      2.64 o
  -7   7   3      225.35      228.90      6.03 o
  -6   7   3       17.70       17.79      1.95 o
  -5   7   3       74.82       65.09      2.07 o
  -4   7   3      441.35      435.64      7.06 o
  -3   7   3       61.02       60.27      1.90 o
  -2   7   3      172.63      176.66      4.73 o
  -1   7   3      642.79      660.31      8.13 o
   0   7   3       58.35       53.99      1.56 o
   1   7   3      181.66      165.17      3.19 o
   2   7   3       57.42       57.00      3.76 o
   3   7   3      397.77      348.20      7.70 o
   4   7   3       50.37       50.05      2.77 o
   5   7   3       10.05        8.81      2.15 o
  -9   8   3       50.18       52.72      2.91 o
  -8   8   3        3.46        2.67      1.35 o
  -7   8   3      101.94      106.40      3.69 o
  -6   8   3       58.93       55.22      2.48 o
  -5   8   3      465.84      451.23      8.92 o
  -4   8   3       18.29       17.57      1.31 o
  -3   8   3        0.20        0.35      0.63 o
  -2   8   3      769.18      732.57     10.11 o
  -1   8   3     1029.08     1054.61     15.29 o
   0   8   3       46.76       41.03      1.82 o
   1   8   3      770.18      767.22     17.97 o
   2   8   3       17.75       12.14      2.37 o
   3   8   3        3.37        1.68      1.78 o
   4   8   3       61.58       55.16      4.04 o
   5   8   3        4.04        4.75      3.35 o
  -9   9   3       28.26       31.97      2.35 o
  -8   9   3       89.26      102.27      5.51 o
  -7   9   3       12.10       10.20      1.47 o
  -6   9   3       67.78       77.06      2.91 o
  -5   9   3      145.32      133.43      4.64 o
  -4   9   3       25.37       17.70      1.61 o
  -3   9   3        4.41        2.05      1.18 o
  -2   9   3        0.11        0.77      0.96 o
  -1   9   3        9.85        6.33      2.72 o
   0   9   3      146.92      148.77      7.12 o
   1   9   3       50.72       50.64      3.45 o
   2   9   3       54.82       39.51      3.36 o
   3   9   3      188.88      197.04      7.50 o
  -8  10   3       64.36       58.91      4.15 o
  -7  10   3        5.34        5.03      1.58 o
  -6  10   3       29.22       26.82      2.17 o
  -5  10   3       23.23       24.02      1.97 o
  -4  10   3      114.88      100.13      4.83 o
  -3  10   3      461.12      449.84     11.67 o
  -2  10   3      252.09      244.54      6.39 o
  -1  10   3        0.19        0.70      1.58 o
   0  10   3        1.26        0.53      2.93 o
   1  10   3       11.72       12.75      2.46 o
   2  10   3      300.94      298.86     13.97 o
  -7  11   3       24.29       23.15      2.26 o
  -6  11   3       53.98       62.65      3.45 o
  -5  11   3       70.12       79.75      4.61 o
  -4  11   3        0.29       -0.07      1.47 o
  -3  11   3       26.96       29.04      3.91 o
  -2  11   3       52.32       60.87      5.31 o
  -1  11   3       11.66        6.70      3.07 o
   0  11   3       10.16        3.63      2.79 o
  -4  12   3       71.39       69.53      5.58 o
  -3  12   3        2.36       -0.84      2.23 o
   2 -13   4       12.94        7.26      1.78 o
   3 -13   4       21.51       23.14      2.65 o
  -1 -12   4        4.53        4.19      2.79 o
   0 -12   4       30.54       33.79      4.19 o
   1 -12   4        2.48        2.41      1.37 o
   2 -12   4      161.59      171.44      4.81 o
   3 -12   4      175.99      171.84      4.42 o
   4 -12   4       25.56       18.13      1.39 o
   5 -12   4       77.76       78.19      6.14 o
   6 -12   4       17.43       20.10      3.63 o
  -3 -11   4      121.30      118.13      8.10 o
  -2 -11   4        1.45        0.84      2.51 o
  -1 -11   4       15.37       16.97      2.54 o
   0 -11   4       20.12       16.55      2.35 o
   1 -11   4       67.87       69.57      5.60 o
   2 -11   4      134.34      133.28      4.56 o
   3 -11   4       11.53        6.67      1.31 o
   4 -11   4       22.45       20.98      1.64 o
   5 -11   4       51.03       57.24      5.03 o
   6 -11   4       10.06       10.33      2.79 o
  -4 -10   4        0.02       -0.56      2.79 o
  -3 -10   4      108.37      102.42      9.36 o
  -2 -10   4      336.34      328.28      9.76 o
  -1 -10   4      123.25      119.00      4.12 o
   0 -10   4      238.90      220.55      5.67 o
   1 -10   4      293.46      301.70      9.54 o
   2 -10   4      104.17      106.35      3.20 o
   3 -10   4      297.10      301.77      6.09 o
   4 -10   4        0.03       -0.56      1.95 o
   5 -10   4       12.11       13.68      2.79 o
   6 -10   4      107.57      102.49      6.14 o
   7 -10   4      142.13      140.75      4.51 o
   8 -10   4       32.86       34.15      1.64 o
  -5  -9   4        1.64       -1.68      2.79 o
  -4  -9   4      155.56      160.71      6.51 o
  -3  -9   4      232.97      243.38      8.19 o
  -2  -9   4      358.05      370.43      8.44 o
  -1  -9   4      246.25      250.28      6.17 o
   0  -9   4     1277.34     1298.30     18.85 o
   1  -9   4      108.07      120.46      2.77 o
   2  -9   4       26.68       20.85      1.26 o
   3  -9   4        7.53        5.05      0.73 o
   4  -9   4        0.73       -1.95      1.40 o
   5  -9   4        3.47        5.58      1.95 o
   6  -9   4      140.52      155.55      7.26 o
   7  -9   4      225.98      221.47      3.96 o
   8  -9   4       54.30       51.78      2.01 o
   9  -9   4        0.42       -0.84      0.88 o
  -6  -8   4       11.24        6.42      3.35 o
  -5  -8   4      267.40      265.46     16.06 o
  -4  -8   4       10.76        9.18      2.26 o
  -3  -8   4      667.00      656.84     20.68 o
  -2  -8   4      123.44      121.67      3.23 o
  -1  -8   4      102.27       98.29      2.83 o
   0  -8   4        0.15       -0.10      0.68 o
   1  -8   4       26.28       20.87      1.23 o
   2  -8   4       33.53       28.74      1.33 o
   3  -8   4      177.66      186.83      3.80 o
   4  -8   4       44.34       41.61      3.35 o
   5  -8   4      399.98      415.69     13.69 o
   6  -8   4      482.72      483.25      7.29 o
   7  -8   4       34.05       34.77      1.50 o
   8  -8   4       23.13       21.67      1.48 o
   9  -8   4       13.92       13.76      1.43 o
  -6  -7   4       12.53       16.12      2.57 o
  -5  -7   4       34.10       31.43      2.96 o
  -4  -7   4       64.49       51.34      3.45 o
  -3  -7   4       15.38       14.13      1.80 o
  -2  -7   4      711.69      730.11     10.17 o
  -1  -7   4        8.47       10.26      0.91 o
   0  -7   4       25.25       24.57      1.73 o
   1  -7   4      227.76      238.33      4.34 o
   2  -7   4     2430.80     2638.39     42.43 o
   3  -7   4      191.06      224.85      6.70 o
   4  -7   4        0.06        0.28      1.12 o
   5  -7   4        0.36        0.74      0.44 o
   6  -7   4       23.84       24.96      1.17 o
   7  -7   4       25.74       29.93      1.55 o
   8  -7   4       12.23       13.05      2.68 o
   9  -7   4        2.58        3.68      1.27 o
  -7  -6   4        7.32       10.89      3.35 o
  -6  -6   4       64.37       68.49      6.70 o
  -5  -6   4      285.87      278.61      8.52 o
  -4  -6   4        0.43       -0.62      0.87 o
  -3  -6   4      888.42      827.27     26.65 o
  -2  -6   4      248.96      277.03      4.55 o
  -1  -6   4      324.96      360.49      6.18 o
   0  -6   4      802.24      866.71     17.68 o
   1  -6   4       82.19       79.15      2.14 o
   2  -6   4      434.63      418.12      8.58 o
   3  -6   4      240.09      247.80      4.10 o
   4  -6   4        0.36        0.53      0.38 o
   5  -6   4      121.60      124.50      2.39 o
   6  -6   4      351.05      363.34      6.72 o
   7  -6   4      163.25      160.33      3.89 o
   8  -6   4      133.32      143.14      4.97 o
   9  -6   4        2.95        3.86      1.54 o
  -8  -5   4        5.30        6.98      3.07 o
  -7  -5   4        0.47       -0.28      1.95 o
  -6  -5   4       56.08       59.92      3.75 o
  -5  -5   4      248.66      244.26      5.37 o
  -4  -5   4      613.92      612.67      9.11 o
  -3  -5   4        0.98        2.00      0.78 o
  -2  -5   4     1160.04     1275.03     15.50 o
  -1  -5   4      746.42      778.10     11.64 o
   0  -5   4     2793.19     2963.26     51.15 o
   1  -5   4        0.08        0.48      0.44 o
   2  -5   4        0.36        0.78      0.37 o
   3  -5   4      503.13      512.10      6.66 o
   4  -5   4      139.08      146.16      2.44 o
   5  -5   4     1314.52     1332.39     18.82 o
   6  -5   4       71.20       69.34      2.68 o
   7  -5   4        0.07        1.12      0.75 o
   8  -5   4        0.81       -0.38      0.98 o
   9  -5   4      134.17      142.49      5.36 o
  -9  -4   4       23.16       24.57      3.91 o
  -8  -4   4       33.45       33.79      4.19 o
  -7  -4   4       40.90       37.14      4.19 o
  -6  -4   4      790.96      763.35     14.57 o
  -5  -4   4       33.98       40.08      1.74 o
  -4  -4   4       76.53       88.78      2.34 o
  -3  -4   4     1411.42     1472.36     18.83 o
  -2  -4   4     1521.63     1663.51     21.15 o
  -1  -4   4     2448.19     2670.58     33.07 o
   0  -4   4        0.48        1.56      0.73 o
   1  -4   4        0.97        1.26      0.42 o
   2  -4   4      364.25      371.40      6.40 o
   3  -4   4      387.18      396.79      5.34 o
   4  -4   4     1394.25     1403.78     17.38 o
   5  -4   4        0.22       -0.02      0.49 o
   6  -4   4       16.92       19.35      1.03 o
   7  -4   4       10.85       10.03      1.17 o
   8  -4   4       56.51       59.53      2.75 o
   9  -4   4        1.85        0.79      1.54 o
  10  -4   4       33.38       33.21      3.09 o
  -9  -3   4       69.81       67.86      5.86 o
  -8  -3   4       86.12       87.97      4.44 o
  -7  -3   4      425.36      426.36      9.39 o
  -6  -3   4      161.39      162.44      4.67 o
  -5  -3   4      361.03      355.01      6.49 o
  -4  -3   4      106.56      103.32      3.43 o
  -3  -3   4       32.26       31.42      1.09 o
  -2  -3   4      283.33      306.33      5.24 o
  -1  -3   4       67.75       58.71      1.68 o
   0  -3   4     2011.74     2219.41     27.35 o
   1  -3   4        3.57        7.09      0.44 o
   2  -3   4        0.07        1.37      0.40 o
   3  -3   4     1696.01     1607.43     19.72 o
   4  -3   4       84.95      105.96      1.97 o
   5  -3   4       13.87       16.33      0.85 o
   6  -3   4      149.67      144.71      3.11 o
   7  -3   4      202.63      198.40      3.70 o
   8  -3   4      139.73      144.62      4.42 o
   9  -3   4       76.81       75.17      3.35 o
 -10  -2   4      199.74      216.72     11.17 o
  -9  -2   4       41.47       42.16      4.75 o
  -8  -2   4      115.28      105.92      4.89 o
  -7  -2   4        0.80        1.02      1.43 o
  -6  -2   4      882.32      884.24     13.79 o
  -5  -2   4      229.62      204.15      3.84 o
  -4  -2   4     1298.41     1401.18     20.99 o
  -3  -2   4        0.51        0.51      0.46 o
  -2  -2   4      520.27      462.72      5.89 o
  -1  -2   4      495.85      549.63      7.79 o
   0  -2   4    29145.16    28912.88    352.37 o
   1  -2   4     9032.59     9071.75    100.29 o
   2  -2   4        9.38        6.59      0.99 o
   3  -2   4       42.54       39.22      1.14 o
   4  -2   4       18.05       14.17      0.67 o
   5  -2   4      308.18      309.05      6.08 o
   6  -2   4      467.98      465.96      6.22 o
   7  -2   4      138.12      137.18      3.02 o
   8  -2   4       19.93       17.11      1.80 o
   9  -2   4       63.69       60.38      3.10 o
 -10  -1   4        3.94        5.31      3.07 o
  -9  -1   4        4.85        2.32      1.95 o
  -8  -1   4        3.25        3.59      1.87 o
  -7  -1   4       22.12       19.66      1.56 o
  -6  -1   4      249.77      263.07      5.85 o
  -5  -1   4       63.20       59.11      2.05 o
  -4  -1   4      458.48      451.07      6.59 o
  -3  -1   4      848.93      808.00     13.27 o
  -2  -1   4       10.67        5.23      0.46 o
  -1  -1   4      226.60      259.38      3.62 o
   0  -1   4    25849.60    25356.46    337.45 o
   1  -1   4       75.58       51.91      1.02 o
   2  -1   4     1824.13     1846.85     20.48 o
   3  -1   4       67.56       91.91      1.55 o
   4  -1   4     1234.39     1244.49     13.43 o
   5  -1   4      301.52      287.91      3.81 o
   6  -1   4      432.47      434.66      6.33 o
   7  -1   4      295.78      295.83      5.56 o
   8  -1   4       41.71       44.05      2.78 o
   9  -1   4       19.96       18.15      2.96 o
 -10   0   4        3.80        3.07      2.15 o
  -9   0   4       44.78       45.83      3.65 o
  -8   0   4      179.49      169.97      6.31 o
  -7   0   4      375.18      370.48      6.21 o
  -6   0   4      109.53      104.20      2.91 o
  -5   0   4       95.69       91.99      2.51 o
  -4   0   4      746.71      736.35     11.25 o
  -3   0   4       14.51       19.58      1.04 o
  -2   0   4     5929.06     5895.28     71.97 o
  -1   0   4       59.88       64.67      1.24 o
   0   0   4      307.16      329.11      4.27 o
   1   0   4     1515.86     1513.08     17.11 o
   2   0   4      504.97      481.22      6.35 o
   3   0   4      611.11      581.60      6.50 o
   4   0   4      140.40      135.94      2.19 o
   5   0   4       68.53       62.95      1.38 o
   6   0   4      323.07      311.71      5.63 o
   7   0   4       86.95       94.81      2.80 o
   8   0   4      109.12      101.85      3.73 o
   9   0   4      122.82      136.24      4.64 o
 -10   1   4       34.45       36.77      3.54 o
  -9   1   4       72.11       76.66      4.33 o
  -8   1   4       84.96       84.18      4.24 o
  -7   1   4       32.01       33.45      1.74 o
  -6   1   4        4.45        2.02      0.92 o
  -5   1   4      107.87       69.14      2.62 o
  -4   1   4     2723.75     2797.59     44.09 o
  -3   1   4       20.73       28.56      1.93 o
  -2   1   4     1947.07     1871.33     22.81 o
  -1   1   4      690.99      658.78      7.77 o
   0   1   4      297.07      280.91      3.71 o
   1   1   4       27.30       18.08      0.63 o
   2   1   4     1665.35     1652.89     18.72 o
   3   1   4       25.56       28.61      0.86 o
   4   1   4       20.22       17.94      0.88 o
   5   1   4        0.72        0.90      0.53 o
   6   1   4     1040.54     1045.33     13.84 o
   7   1   4        8.46        8.91      1.21 o
   8   1   4        0.10       -0.70      1.24 o
   9   1   4        0.13       -1.68      2.23 o
 -10   2   4       81.49       82.28     16.20 o
  -9   2   4      310.22      345.42     12.57 o
  -8   2   4        1.23       -0.33      1.11 o
  -7   2   4       36.18       34.21      1.50 o
  -6   2   4       54.80       42.11      1.58 o
  -5   2   4      745.00      755.92     13.83 o
  -4   2   4      284.80      309.59      4.64 o
  -3   2   4      467.59      484.93      5.95 o
  -2   2   4       80.07       78.12      1.53 o
  -1   2   4      204.15      191.60      3.26 o
   0   2   4      100.06       88.04      1.62 o
   1   2   4     1698.91     1756.46     18.39 o
   2   2   4      711.51      747.17      8.56 o
   3   2   4     2217.95     2251.67     25.52 o
   4   2   4       14.03       14.14      1.21 o
   5   2   4      582.45      584.10      7.08 o
   6   2   4      210.50      210.57      3.88 o
   7   2   4        8.26        7.73      1.16 o
   8   2   4       42.96       47.75      4.75 o
 -10   3   4        9.35       16.22      3.63 o
  -9   3   4       30.28       19.57      6.00 o
  -8   3   4       71.62       62.75      5.58 o
  -7   3   4       54.53       55.61      2.73 o
  -6   3   4      820.17      845.16     15.17 o
  -5   3   4      146.02      128.73      5.21 o
  -4   3   4     1041.42     1058.89     12.25 o
  -3   3   4      684.71      755.59      8.87 o
  -2   3   4     3811.21     3721.98     40.77 o
  -1   3   4      236.24      257.04      3.72 o
   0   3   4      902.11      936.99     10.88 o
   1   3   4       18.35       17.36      0.82 o
   2   3   4      177.90      130.28      2.67 o
   3   3   4       32.59       40.18      1.70 o
   4   3   4        1.01        1.04      0.67 o
   5   3   4      336.01      328.69      6.01 o
   6   3   4      169.67      180.96      3.57 o
   7   3   4        0.11       -0.56      1.81 o
   8   3   4      147.35      164.77      8.94 o
 -10   4   4       10.78       11.79      2.57 o
  -9   4   4       23.31       25.72      2.79 o
  -8   4   4        0.32        1.64      2.62 o
  -7   4   4        3.69        7.72      1.02 o
  -6   4   4      643.33      666.04     10.14 o
  -5   4   4      260.56      258.72      4.00 o
  -4   4   4        0.03        0.38      0.48 o
  -3   4   4       49.05       31.72      1.41 o
  -2   4   4      403.59      446.47      6.42 o
  -1   4   4      171.08      196.85      2.87 o
   0   4   4      321.82      345.59      4.68 o
   1   4   4      675.68      688.02      9.51 o
   2   4   4      267.63      274.11      4.67 o
   3   4   4       13.03       13.74      1.18 o
   4   4   4       12.35       13.42      1.13 o
   5   4   4        5.70        6.23      1.04 o
   6   4   4      175.35      180.50      6.02 o
   7   4   4       20.31       22.52      2.57 o
 -10   5   4      215.98      216.65      8.09 o
  -9   5   4       59.14       60.16      7.40 o
  -8   5   4        0.25        1.40      1.29 o
  -7   5   4      290.22      279.66      6.77 o
  -6   5   4      175.38      169.65      3.62 o
  -5   5   4      521.11      549.49      7.39 o
  -4   5   4      306.18      317.90      5.20 o
  -3   5   4      399.69      396.03      6.89 o
  -2   5   4        0.36       -0.20      0.38 o
  -1   5   4      550.58      592.17      8.05 o
   0   5   4     1495.29     1540.81     19.23 o
   1   5   4      310.61      289.91      4.84 o
   2   5   4        9.83       15.33      1.09 o
   3   5   4      132.71      121.63      3.26 o
   4   5   4      180.03      166.51      4.64 o
   5   5   4      154.08      153.96      7.26 o
   6   5   4      281.65      286.04      8.49 o
   7   5   4        2.57        5.20      2.23 o
 -10   6   4       27.61       29.36      3.22 o
  -9   6   4        0.07       -0.65      2.09 o
  -8   6   4       40.49       39.12      2.41 o
  -7   6   4        3.51        0.37      1.13 o
  -6   6   4     1279.03     1281.83     18.54 o
  -5   6   4      213.17      225.20      4.34 o
  -4   6   4      160.23      156.49      3.19 o
  -3   6   4      210.79      208.44      3.15 o
  -2   6   4       12.47       14.85      0.75 o
  -1   6   4       47.93       53.01      1.40 o
   0   6   4      460.56      473.91      7.09 o
   1   6   4      413.88      442.43      7.57 o
   2   6   4       53.47       55.06      2.54 o
   3   6   4       40.18       34.22      3.06 o
   4   6   4      235.46      229.17      7.73 o
   5   6   4        1.29        0.14      1.58 o
   6   6   4       17.07       13.77      2.37 o
 -10   7   4        3.72        3.75      3.49 o
  -9   7   4      101.38      104.10      8.66 o
  -8   7   4        1.15        1.70      1.23 o
  -7   7   4       73.48       68.41      2.88 o
  -6   7   4       51.93       62.50      3.02 o
  -5   7   4        1.31       -0.83      0.82 o
  -4   7   4        2.28        3.52      0.85 o
  -3   7   4       97.82       97.99      1.89 o
  -2   7   4      319.27      324.94      5.70 o
  -1   7   4     1167.31     1207.45     15.65 o
   0   7   4       97.63      106.41      2.43 o
   1   7   4     1019.66     1063.04     18.37 o
   2   7   4      152.62      158.25      4.59 o
   3   7   4      244.53      250.75      6.35 o
   4   7   4       14.72       14.21      1.92 o
   5   7   4        4.49        2.51      2.79 o
  -9   8   4        2.26        1.02      1.94 o
  -8   8   4       63.09       74.84      3.30 o
  -7   8   4        4.44        4.82      1.37 o
  -6   8   4       11.58       11.48      1.50 o
  -5   8   4      120.81      115.45      3.64 o
  -4   8   4      269.12      260.29      5.96 o
  -3   8   4        0.01       -0.56      0.84 o
  -2   8   4      444.27      417.32      7.38 o
  -1   8   4      233.38      219.39      4.60 o
   0   8   4      122.42      127.74      5.33 o
   1   8   4       31.59       26.67      2.76 o
   2   8   4      236.22      207.09      7.30 o
   3   8   4       34.55       28.19      3.06 o
   4   8   4        0.67        1.40      2.79 o
  -9   9   4       32.04       26.61      2.88 o
  -8   9   4       69.50       77.17      3.37 o
  -7   9   4        0.85        2.10      1.30 o
  -6   9   4       49.23       46.16      2.57 o
  -5   9   4       77.59       71.56      5.03 o
  -4   9   4        5.46        5.66      1.39 o
  -3   9   4       36.68       42.19      3.63 o
  -2   9   4        0.71       -0.14      1.23 o
  -1   9   4       67.49       74.22      5.17 o
   0   9   4        7.80        5.33      3.21 o
   1   9   4        1.78        2.50      1.87 o
   2   9   4       11.28        7.48      2.26 o
   3   9   4       85.40      111.42      8.38 o
  -8  10   4       14.49       11.82      2.46 o
  -7  10   4       39.06       37.16      2.39 o
  -6  10   4       85.75       91.16     11.73 o
  -5  10   4       20.26       17.46      1.82 o
  -4  10   4        3.84        7.14      1.55 o
  -3  10   4        3.51        9.16      1.97 o
  -2  10   4      115.13      120.07      5.32 o
  -1  10   4        3.94        3.06      1.87 o
   0  10   4       14.79       17.71      2.66 o
   1  10   4       15.85       17.59      3.91 o
   2  10   4       58.63       51.94      5.86 o
  -6  11   4       19.64       22.06      3.35 o
  -5  11   4        6.65        6.70      2.51 o
  -4  11   4      108.79      113.38      6.98 o
  -3  11   4        0.04        0.00      2.23 o
  -2  11   4        1.30        1.12      2.51 o
  -1  11   4        6.39        0.56      2.51 o
   0  11   4        0.84        2.51      2.79 o
   2 -13   5       49.16       53.29      3.25 o
   3 -13   5        0.20        0.00      1.18 o
  -1 -12   5       37.66       44.40      4.75 o
   0 -12   5        5.09        1.40      2.51 o
   1 -12   5       95.50      109.59      4.64 o
   2 -12   5       43.51       43.58      2.38 o
   3 -12   5       51.39       44.94      3.88 o
   4 -12   5       13.69       10.69      1.12 o
   5 -12   5       55.65       60.87      5.58 o
  -3 -11   5       45.71       37.42      5.03 o
  -2 -11   5        5.43        5.58      3.07 o
  -1 -11   5       47.87       44.24      3.42 o
   0 -11   5       95.67       91.98      3.66 o
   1 -11   5       40.08       38.45      2.41 o
   2 -11   5       40.21       41.15      2.35 o
   3 -11   5       40.36       42.28      1.95 o
   4 -11   5        1.11        1.01      1.01 o
   5 -11   5       20.09       24.29      3.35 o
   6 -11   5        0.86        4.47      2.51 o
  -4 -10   5       43.54       49.43      5.58 o
  -3 -10   5       95.15      103.10      5.32 o
  -2 -10   5       33.41       38.67      6.14 o
  -1 -10   5        4.38        6.27      1.54 o
   0 -10   5      332.34      347.39      7.73 o
   1 -10   5     1063.32     1115.36     19.53 o
   2 -10   5       19.09       14.03      1.40 o
   3 -10   5      177.90      176.35      4.06 o
   4 -10   5       37.05       36.25      1.75 o
   5 -10   5        5.41        4.47      2.23 o
   6 -10   5        6.04        4.47      2.23 o
   7 -10   5       59.25       61.39      1.81 o
   8 -10   5        9.82        6.25      1.07 o
  -5  -9   5       38.31       32.95      4.75 o
  -4  -9   5       38.91       35.46      3.36 o
  -3  -9   5      191.75      193.59      7.12 o
  -2  -9   5        3.90       -0.36      2.15 o
  -1  -9   5        7.55        5.21      1.45 o
   0  -9   5        2.51       -2.10      3.45 o
   1  -9   5        0.72       -0.50      1.17 o
   2  -9   5        0.66        1.57      1.03 o
   3  -9   5        8.17        7.82      0.74 o
   4  -9   5        0.06        0.56      1.68 o
   5  -9   5        3.48        4.75      1.95 o
   6  -9   5        5.04        5.00      0.72 o
   7  -9   5      232.85      229.40      4.75 o
   8  -9   5        0.26       -1.41      0.94 o
  -6  -8   5        0.25        1.40      2.79 o
  -5  -8   5        8.92        9.38      2.34 o
  -4  -8   5        9.97        9.19      2.37 o
  -3  -8   5       36.90       38.29      4.05 o
  -2  -8   5      118.89      130.43      3.43 o
  -1  -8   5        0.85       -1.23      0.82 o
   0  -8   5      245.68      257.49      5.08 o
   1  -8   5       26.93       27.82      1.38 o
   2  -8   5       13.72       11.93      1.36 o
   3  -8   5       20.69       23.82      1.23 o
   4  -8   5      395.70      371.66      6.81 o
   5  -8   5        5.54        5.36      0.58 o
   6  -8   5       47.11       43.57      1.50 o
   7  -8   5        4.86        6.73      1.01 o
   8  -8   5       20.47       23.04      3.39 o
   9  -8   5       16.93       18.74      1.60 o
  -6  -7   5       13.89       18.84      3.35 o
  -5  -7   5      656.65      642.41     22.91 o
  -4  -7   5        2.73        1.81      1.58 o
  -3  -7   5      112.49      116.73      3.92 o
  -2  -7   5        1.08        1.67      0.77 o
  -1  -7   5      841.58      872.05     18.28 o
   0  -7   5      115.59      110.42      3.43 o
   1  -7   5        3.67        3.96      0.70 o
   2  -7   5      498.21      526.26      9.30 o
   3  -7   5       64.42       54.70      1.57 o
   4  -7   5        0.28        0.10      0.38 o
   5  -7   5       75.69       76.74      2.22 o
   6  -7   5       66.86       66.80      1.87 o
   7  -7   5      117.12      124.08      2.84 o
   8  -7   5       17.76       19.67      1.60 o
   9  -7   5       70.61       71.69      3.49 o
  -7  -6   5        3.02        4.75      3.07 o
  -6  -6   5      173.21      175.13      7.68 o
  -5  -6   5     1173.06     1177.45     33.00 o
  -4  -6   5      131.01      124.10      3.94 o
  -3  -6   5       57.43       47.17      1.87 o
  -2  -6   5       35.80       42.46      1.60 o
  -1  -6   5      301.10      343.23      6.04 o
   0  -6   5      136.69      168.83      3.38 o
   1  -6   5       18.65       27.44      1.18 o
   2  -6   5     1481.35     1537.24     24.98 o
   3  -6   5      355.22      378.58      6.77 o
   4  -6   5       65.89       57.52      1.93 o
   5  -6   5        3.96        4.89      0.65 o
   6  -6   5      182.89      179.71      3.48 o
   7  -6   5        7.82        8.36      0.89 o
   8  -6   5       39.20       41.06      2.21 o
   9  -6   5        6.56        6.68      1.68 o
  -8  -5   5       41.63       46.91      5.03 o
  -7  -5   5       24.27       29.32      4.19 o
  -6  -5   5      221.97      235.92      9.36 o
  -5  -5   5      128.04      117.50      4.03 o
  -4  -5   5       55.94       56.32      2.07 o
  -3  -5   5       15.93        7.20      0.99 o
  -2  -5   5       75.13       83.40      2.28 o
  -1  -5   5      182.01      194.09      4.52 o
   0  -5   5      101.88       86.95      2.13 o
   1  -5   5      398.95      359.98      5.69 o
   2  -5   5       67.64       62.20      1.71 o
   3  -5   5        5.51        8.48      0.56 o
   4  -5   5       18.06       13.20      0.76 o
   5  -5   5      942.17      986.58     14.02 o
   6  -5   5       51.19       52.54      1.44 o
   7  -5   5      143.80      143.58      3.94 o
   8  -5   5        5.89        7.10      1.31 o
   9  -5   5        6.58        6.36      1.81 o
  -9  -4   5        3.44        3.07      2.79 o
  -8  -4   5        1.59        1.12      2.51 o
  -7  -4   5       67.38       66.34      5.31 o
  -6  -4   5      119.19      109.02      3.97 o
  -5  -4   5        1.93        3.37      0.92 o
  -4  -4   5       48.39       49.39      1.82 o
  -3  -4   5       68.88       79.73      2.07 o
  -2  -4   5       62.50       49.75      1.52 o
  -1  -4   5      407.06      387.70      5.89 o
   0  -4   5      879.25      981.98     14.05 o
   1  -4   5      377.69      383.37      5.86 o
   2  -4   5      566.39      585.93      8.39 o
   3  -4   5       75.90       73.18      1.50 o
   4  -4   5        1.65        5.89      0.76 o
   5  -4   5     1273.33     1330.97     15.29 o
   6  -4   5       39.51       38.18      1.46 o
   7  -4   5        5.23        4.18      1.23 o
   8  -4   5      101.15       97.97      4.29 o
   9  -4   5        3.65        5.48      1.81 o
  -9  -3   5       44.18       54.17      5.31 o
  -8  -3   5       17.60       22.06      3.63 o
  -7  -3   5        6.66        4.93      1.67 o
  -6  -3   5        0.42        1.32      1.23 o
  -5  -3   5       10.82        9.35      1.15 o
  -4  -3   5      171.35      164.59      4.43 o
  -3  -3   5      171.17      164.18      3.49 o
  -2  -3   5      169.71      134.42      2.82 o
  -1  -3   5      325.19      360.65      5.17 o
   0  -3   5      597.55      571.82      7.55 o
   1  -3   5      645.08      682.45      7.93 o
   2  -3   5     1220.95     1136.71     18.26 o
   3  -3   5        1.34        2.33      0.91 o
   4  -3   5      172.82      212.64      3.95 o
   5  -3   5      263.87      272.37      4.52 o
   6  -3   5      364.33      387.78      6.94 o
   7  -3   5       11.52        9.01      1.43 o
   8  -3   5      376.90      382.97     10.18 o
   9  -3   5        7.84        7.84      2.93 o
 -10  -2   5       13.66       20.10      4.19 o
  -9  -2   5      108.28      130.41      8.10 o
  -8  -2   5        9.70       11.45      3.35 o
  -7  -2   5     1213.66     1140.23     39.43 o
  -6  -2   5       45.47       41.01      2.33 o
  -5  -2   5      660.73      654.64     10.50 o
  -4  -2   5     1274.90     1331.80     17.43 o
  -3  -2   5        9.04        4.60      0.79 o
  -2  -2   5       35.65       38.53      1.19 o
  -1  -2   5       31.94       30.05      1.04 o
   0  -2   5       79.47       67.09      2.22 o
   1  -2   5      347.23      344.73      4.23 o
   2  -2   5     3017.48     3084.40     42.28 o
   3  -2   5       97.71      123.26      2.33 o
   4  -2   5      277.24      271.67      4.83 o
   5  -2   5       29.04       24.30      1.12 o
   6  -2   5       64.48       69.79      1.88 o
   7  -2   5       33.69       44.52      2.94 o
   8  -2   5        0.78        1.29      1.54 o
   9  -2   5       21.78       21.52      2.68 o
 -10  -1   5      124.67      132.65      8.66 o
  -9  -1   5       65.85       67.46      4.33 o
  -8  -1   5      104.32      100.01      4.83 o
  -7  -1   5       68.52       73.16      3.82 o
  -6  -1   5      724.33      698.22     15.00 o
  -5  -1   5      975.68     1076.04     19.65 o
  -4  -1   5     1196.56     1273.65     21.53 o
  -3  -1   5       93.26       82.63      2.79 o
  -2  -1   5       74.26       73.61      1.51 o
  -1  -1   5     1004.58     1026.92     11.97 o
   0  -1   5     7743.47     7718.66     90.85 o
   1  -1   5     4222.22     4323.14     58.22 o
   2  -1   5      333.36      324.64      5.32 o
   3  -1   5      555.33      567.30      7.80 o
   4  -1   5     1021.14     1004.75     12.14 o
   5  -1   5       61.91       60.99      1.52 o
   6  -1   5        5.89        6.52      0.88 o
   7  -1   5      385.97      422.32     11.05 o
   8  -1   5      179.11      176.04     10.61 o
   9  -1   5       56.65       75.27      4.56 o
 -10   0   5        2.52        0.44      2.79 o
  -9   0   5       40.38       41.03      3.45 o
  -8   0   5        5.32        1.58      4.05 o
  -7   0   5      146.06      148.05      4.80 o
  -6   0   5        1.12       -0.80      0.68 o
  -5   0   5     1254.47     1206.88     18.00 o
  -4   0   5       27.08       33.09      2.42 o
  -3   0   5      865.98      871.86     12.74 o
  -2   0   5      766.95      761.03     10.06 o
  -1   0   5      515.83      459.63      5.68 o
   0   0   5       85.73       84.92      1.55 o
   1   0   5     1306.68     1338.29     18.98 o
   2   0   5      687.66      626.26      7.55 o
   3   0   5     1618.36     1650.42     18.80 o
   4   0   5       40.45       39.92      1.17 o
   5   0   5      109.46      107.98      1.98 o
   6   0   5      216.02      213.77      4.16 o
   7   0   5       78.11       82.89      4.36 o
   8   0   5        5.06        4.15      1.94 o
   9   0   5        8.08       13.42      2.62 o
 -10   1   5       95.97      120.34      6.02 o
  -9   1   5        9.17        9.07      2.37 o
  -8   1   5      371.70      384.37     10.76 o
  -7   1   5        2.88        5.27      1.32 o
  -6   1   5        2.26        3.53      0.73 o
  -5   1   5        0.05       -0.78      0.52 o
  -4   1   5      529.87      567.07     10.00 o
  -3   1   5      125.44      122.76      2.86 o
  -2   1   5       58.58       55.69      1.28 o
  -1   1   5       62.81       59.83      1.28 o
   0   1   5      278.67      280.48      3.84 o
   1   1   5      166.84      155.23      2.81 o
   2   1   5     1106.52     1072.58     12.49 o
   3   1   5      224.73      271.15      3.63 o
   4   1   5      224.82      239.88      4.22 o
   5   1   5      340.82      344.27      6.48 o
   6   1   5     2206.48     2279.19     33.22 o
   7   1   5       24.98       31.55      1.98 o
   8   1   5        3.48       -0.44      2.23 o
 -10   2   5       45.22       55.35      5.86 o
  -9   2   5      142.05      150.53      6.22 o
  -8   2   5       28.84       23.67      2.49 o
  -7   2   5       51.28       54.66      2.16 o
  -6   2   5        1.05        2.65      0.65 o
  -5   2   5       12.82       12.84      0.88 o
  -4   2   5        4.96        5.23      0.68 o
  -3   2   5      233.17      230.43      4.60 o
  -2   2   5     1017.51     1089.11     15.18 o
  -1   2   5        8.23        5.18      0.56 o
   0   2   5     1579.68     1511.17     29.23 o
   1   2   5       81.38      104.79      2.03 o
   2   2   5       88.76       86.75      1.89 o
   3   2   5        4.67        2.09      0.64 o
   4   2   5     1213.85     1153.77     17.02 o
   5   2   5        0.04       -0.24      0.92 o
   6   2   5       11.11       15.24      1.35 o
   7   2   5       11.09       14.43      1.74 o
   8   2   5        4.89        1.95      2.51 o
 -10   3   5       84.99       96.63      7.26 o
  -9   3   5        0.03        0.56      1.58 o
  -8   3   5       49.04       40.23      3.77 o
  -7   3   5     2037.22     2094.08     41.32 o
  -6   3   5     1538.31     1584.20     23.14 o
  -5   3   5      310.46      280.01      6.60 o
  -4   3   5      350.82      309.28      4.24 o
  -3   3   5     1067.06     1134.71     13.10 o
  -2   3   5        0.31       -0.39      0.37 o
  -1   3   5     1535.91     1501.83     18.43 o
   0   3   5        7.22        6.34      0.55 o
   1   3   5      336.45      357.81      5.83 o
   2   3   5        9.48       10.85      0.91 o
   3   3   5      473.52      470.91      8.31 o
   4   3   5      397.21      402.53      7.17 o
   5   3   5      113.30      120.60      4.16 o
   6   3   5       25.03       25.87      2.51 o
   7   3   5       46.65       48.87      4.75 o
 -10   4   5        9.27       10.22      2.54 o
  -9   4   5      117.02      119.26      5.43 o
  -8   4   5      109.08      108.19      4.83 o
  -7   4   5       43.44       40.53      1.78 o
  -6   4   5       67.32       57.77      3.92 o
  -5   4   5      355.98      354.82      6.12 o
  -4   4   5      110.16       92.37      2.02 o
  -3   4   5       12.97       18.57      0.81 o
  -2   4   5      345.55      326.97      4.41 o
  -1   4   5      606.34      623.04      8.26 o
   0   4   5        0.65        0.31      0.55 o
   1   4   5      707.96      715.91      9.96 o
   2   4   5      269.40      267.35      4.68 o
   3   4   5        0.32        0.50      0.82 o
   4   4   5      329.21      313.04      6.17 o
   5   4   5        0.24        0.70      1.38 o
   6   4   5      201.91      205.63      6.61 o
   7   4   5        8.10        7.54      3.07 o
 -10   5   5        3.85        4.97      2.26 o
  -9   5   5      297.95      303.05     12.01 o
  -8   5   5       97.85      112.73      8.80 o
  -7   5   5        2.01        2.12      1.34 o
  -6   5   5      590.13      605.13     10.81 o
  -5   5   5     1166.27     1196.72     15.16 o
  -4   5   5       55.17       58.55      1.63 o
  -3   5   5      761.19      769.21     11.49 o
  -2   5   5      364.26      386.94      6.29 o
  -1   5   5      586.44      552.00      6.52 o
   0   5   5       52.50       55.00      1.93 o
   1   5   5      102.74      113.03      2.67 o
   2   5   5        2.11        3.50      0.85 o
   3   5   5       44.06       39.55      2.23 o
   4   5   5       10.23       11.16      1.54 o
   5   5   5       49.58       54.06      3.36 o
   6   5   5        0.55        1.25      2.51 o
 -10   6   5      120.86      135.26      6.31 o
  -9   6   5       13.62       18.08      2.62 o
  -8   6   5       51.51       48.26      2.74 o
  -7   6   5       14.65       14.63      1.70 o
  -6   6   5      947.94      994.62     25.38 o
  -5   6   5      350.58      367.70      5.40 o
  -4   6   5       21.37       19.82      1.00 o
  -3   6   5        0.02       -0.16      0.53 o
  -2   6   5      358.52      371.17      5.45 o
  -1   6   5       89.10       79.56      2.11 o
   0   6   5       18.99       17.89      2.77 o
   1   6   5       30.91       33.67      2.30 o
   2   6   5      249.67      243.45      5.83 o
   3   6   5      148.25      127.47      4.11 o
   4   6   5       71.58       77.09      4.04 o
   5   6   5       47.98       47.73      3.36 o
 -10   7   5        7.30        8.16      2.46 o
  -9   7   5       99.44      108.34      6.42 o
  -8   7   5        5.50        4.84      1.45 o
  -7   7   5      381.66      377.87     12.75 o
  -6   7   5      328.24      326.55      9.29 o
  -5   7   5      134.64      131.05      3.97 o
  -4   7   5       98.16       99.19      2.09 o
  -3   7   5      117.91      133.99      2.66 o
  -2   7   5      107.08      104.92      7.01 o
  -1   7   5      225.35      220.67      8.75 o
   0   7   5      339.94      319.46      6.90 o
   1   7   5      119.47      121.29      3.89 o
   2   7   5        0.28        1.19      1.60 o
   3   7   5       37.30       46.75      2.87 o
   4   7   5        0.63       -1.68      2.51 o
   5   7   5        8.35        6.14      3.07 o
  -9   8   5      151.36      169.68      8.52 o
  -8   8   5      167.45      182.35      6.60 o
  -7   8   5        3.78        2.66      1.31 o
  -6   8   5       90.71       79.11      5.35 o
  -5   8   5       81.25       95.49      3.38 o
  -4   8   5      170.33      172.16      7.15 o
  -3   8   5      100.90       96.44      4.24 o
  -2   8   5      124.00      114.49      4.74 o
  -1   8   5       95.32       99.67      4.64 o
   0   8   5        3.17        3.53      1.68 o
   1   8   5      354.20      373.56     10.66 o
   2   8   5       96.91      100.11      5.03 o
   3   8   5       39.24       29.54      5.03 o
  -8   9   5        9.36        8.09      4.61 o
  -7   9   5       12.52        7.59      1.66 o
  -6   9   5      191.56      189.29      8.28 o
  -5   9   5        4.15        5.58      1.45 o
  -4   9   5      519.21      499.53     15.37 o
  -3   9   5        1.84       -0.72      1.34 o
  -2   9   5       26.03       31.89      2.86 o
  -1   9   5        0.13        0.28      1.95 o
   0   9   5      208.70      205.64      7.82 o
   1   9   5       35.18       32.26      3.16 o
   2   9   5       17.49       13.15      2.76 o
  -7  10   5      136.42      157.89      6.08 o
  -6  10   5        0.90        1.68      2.23 o
  -5  10   5       62.42       69.25      5.31 o
  -4  10   5       23.96       21.87      2.66 o
  -3  10   5      388.06      392.19     10.96 o
  -2  10   5        2.41        0.98      1.78 o
  -1  10   5       72.01       82.38      6.42 o
   0  10   5       25.27       24.01      4.19 o
   1  10   5       27.60       41.61      5.58 o
  -5  11   5       24.28       25.41      3.63 o
  -4  11   5       17.92       21.50      3.63 o
  -3  11   5        0.38        4.75      3.07 o
  -2  11   5        4.13        1.12      2.79 o
  -1 -12   6        0.45       -0.28      2.51 o
   0 -12   6       85.11       91.76      4.69 o
   1 -12   6        0.01        2.68      1.47 o
   2 -12   6       19.97       18.97      1.76 o
   3 -12   6       49.67       45.71      2.21 o
   4 -12   6        4.87        3.69      0.93 o
   5 -12   6        2.40        5.03      2.79 o
  -3 -11   6       15.49       19.55      3.91 o
  -2 -11   6        0.85       -0.84      2.51 o
  -1 -11   6       33.04       30.88      5.58 o
   0 -11   6        0.38        1.56      1.37 o
   1 -11   6      141.39      137.15      4.22 o
   2 -11   6        0.35       -0.47      1.34 o
   3 -11   6        1.03       -0.49      0.90 o
   4 -11   6        0.10        0.06      0.74 o
   5 -11   6      188.54      179.86      8.66 o
  -4 -10   6       24.27       17.59      3.91 o
  -3 -10   6       70.57       72.17      4.61 o
  -2 -10   6       87.89       92.25      4.73 o
  -1 -10   6      137.89      133.22      4.35 o
   0 -10   6      534.61      573.40     11.34 o
   1 -10   6        0.32       -2.02      1.96 o
   2 -10   6       59.84       58.66      2.35 o
   3 -10   6       42.65       35.13      2.75 o
   4 -10   6       81.87       86.49      2.40 o
   5 -10   6       31.66       31.34      1.35 o
   6 -10   6       18.40       20.55      1.34 o
   7 -10   6       45.75       42.07      1.68 o
  -5  -9   6       32.69       40.49      5.31 o
  -4  -9   6        7.33        6.59      3.63 o
  -3  -9   6       62.52       63.44      4.04 o
  -2  -9   6       22.64       22.51      2.04 o
  -1  -9   6       11.60        8.25      1.50 o
   0  -9   6      161.82      154.78      4.34 o
   1  -9   6       38.92       45.86      1.94 o
   2  -9   6        4.89        3.91      0.94 o
   3  -9   6        8.95        7.13      0.90 o
   4  -9   6        0.23       -0.04      0.93 o
   5  -9   6       49.24       50.27      1.44 o
   6  -9   6      191.01      189.85      3.49 o
   7  -9   6      855.22      878.02     14.82 o
   8  -9   6      228.50      220.07      6.05 o
  -6  -8   6        0.72       -0.28      2.79 o
  -5  -8   6      216.68      204.66      7.60 o
  -4  -8   6      465.90      474.37     12.64 o
  -3  -8   6       55.12       52.11      3.55 o
  -2  -8   6       26.72       30.03      2.15 o
  -1  -8   6       32.35       27.91      1.93 o
   0  -8   6       16.17       19.70      1.82 o
   1  -8   6       95.85      100.87      2.60 o
   2  -8   6       74.16       87.38      2.55 o
   3  -8   6       97.35       99.07      3.44 o
   4  -8   6      113.38      111.94      2.23 o
   5  -8   6      511.96      518.20      7.79 o
   6  -8   6        6.35        5.03      0.97 o
   7  -8   6      177.26      174.60      4.62 o
   8  -8   6        1.07        0.32      1.13 o
  -6  -7   6       67.59       65.27      5.03 o
  -5  -7   6     1379.74     1418.83     30.94 o
  -4  -7   6       73.27       75.86      4.15 o
  -3  -7   6       53.50       47.19      2.63 o
  -2  -7   6      131.10      129.49      3.41 o
  -1  -7   6      203.28      210.56      5.24 o
   0  -7   6        4.23        9.31      0.99 o
   1  -7   6        0.15        0.42      0.62 o
   2  -7   6      228.79      220.82      4.56 o
   3  -7   6      213.16      217.40      7.13 o
   4  -7   6        6.93        8.16      0.70 o
   5  -7   6       86.69       86.07      2.07 o
   6  -7   6       17.30       17.19      0.98 o
   7  -7   6       45.65       45.35      2.59 o
   8  -7   6      100.00      101.72      3.90 o
   9  -7   6       19.72       21.45      3.91 o
  -7  -6   6       60.43       57.52      5.58 o
  -6  -6   6      111.51      123.12      5.63 o
  -5  -6   6       10.21       11.23      3.21 o
  -4  -6   6        1.86        0.10      1.07 o
  -3  -6   6      158.41      148.82      3.29 o
  -2  -6   6       17.04       14.26      1.22 o
  -1  -6   6      486.33      490.24      9.80 o
   0  -6   6       45.31       53.28      1.74 o
   1  -6   6       29.26       32.67      1.32 o
   2  -6   6       55.21       51.59      2.52 o
   3  -6   6        5.87        4.91      0.62 o
   4  -6   6       56.81       57.38      1.56 o
   5  -6   6       51.95       55.80      1.80 o
   6  -6   6        3.34        4.09      0.66 o
   7  -6   6        3.56        2.69      1.01 o
   8  -6   6        3.94        4.25      1.31 o
   9  -6   6       23.60       27.40      2.62 o
  -8  -5   6       87.48      102.76      7.54 o
  -7  -5   6      279.51      267.86     12.29 o
  -6  -5   6      565.30      553.83     14.12 o
  -5  -5   6      118.21      116.57      4.03 o
  -4  -5   6     1201.44     1210.80     16.40 o
  -3  -5   6       72.04       66.99      2.58 o
  -2  -5   6      882.64      945.57     12.72 o
  -1  -5   6      417.30      441.66      8.79 o
   0  -5   6     1655.21     1668.40     23.50 o
   1  -5   6       57.53       61.89      1.68 o
   2  -5   6      412.01      397.32      5.40 o
   3  -5   6       14.61       12.93      0.72 o
   4  -5   6       83.50       76.60      1.80 o
   5  -5   6       13.10       13.10      1.17 o
   6  -5   6       66.60       59.51      2.10 o
   7  -5   6       10.30        7.60      1.34 o
   8  -5   6       45.97       43.55      2.94 o
   9  -5   6       19.78       17.99      2.42 o
  -8  -4   6       17.37       20.38      3.91 o
  -7  -4   6        9.32        7.54      2.79 o
  -6  -4   6        0.01       -1.72      1.15 o
  -5  -4   6      984.13      946.29     19.17 o
  -4  -4   6        6.15        5.27      0.84 o
  -3  -4   6       20.14       25.06      1.78 o
  -2  -4   6      515.74      563.93      7.92 o
  -1  -4   6     2569.46     2610.01     32.42 o
   0  -4   6        4.70        7.78      0.73 o
   1  -4   6     2214.54     2275.40     27.60 o
   2  -4   6       25.90       15.14      0.67 o
   3  -4   6       21.63       23.30      0.88 o
   4  -4   6       36.82       43.96      2.46 o
   5  -4   6      667.22      692.65     12.25 o
   6  -4   6       69.98       74.51      2.82 o
   7  -4   6       18.98       17.69      1.64 o
   8  -4   6        4.88        5.21      1.74 o
   9  -4   6        0.68        0.76      1.60 o
  -9  -3   6        2.41        1.40      2.79 o
  -7  -3   6      134.84      129.57      4.39 o
  -6  -3   6     1548.49     1477.05     25.71 o
  -5  -3   6       10.13        6.85      1.08 o
  -4  -3   6        0.36        1.74      0.69 o
  -3  -3   6      974.83      955.15     13.08 o
  -2  -3   6      298.73      297.75      5.13 o
  -1  -3   6       99.43       86.65      1.87 o
   0  -3   6        0.29        0.76      0.37 o
   1  -3   6      116.95      115.85      1.86 o
   2  -3   6      525.59      557.19      9.65 o
   3  -3   6      152.03      137.53      2.89 o
   4  -3   6       17.84       16.01      1.37 o
   5  -3   6       94.94      112.87      2.60 o
   6  -3   6      122.31      121.81      3.66 o
   7  -3   6      138.60      140.76      7.40 o
   8  -3   6      126.67      133.46      5.36 o
   9  -3   6        2.62        3.46      1.86 o
 -10  -2   6       20.62       19.83      4.47 o
  -9  -2   6      244.18      269.52     12.29 o
  -8  -2   6      162.44      152.48      9.22 o
  -7  -2   6       95.26       96.04      4.73 o
  -6  -2   6      304.97      297.93      8.59 o
  -5  -2   6      355.11      348.55      6.41 o
  -4  -2   6       40.52       26.05      1.28 o
  -3  -2   6     1742.19     1687.65     25.57 o
  -2  -2   6        1.85        2.17      0.52 o
  -1  -2   6        0.00        0.69      0.43 o
   0  -2   6      233.21      272.29      4.03 o
   1  -2   6     1641.54     1552.63     19.31 o
   2  -2   6      162.37      161.46      3.20 o
   3  -2   6      281.95      306.89      4.68 o
   4  -2   6       23.34       24.16      1.27 o
   5  -2   6      123.31      118.96      2.72 o
   6  -2   6       10.92       12.91      1.70 o
   7  -2   6       20.81       22.26      5.45 o
   8  -2   6        7.68        3.67      1.81 o
   9  -2   6       75.76       77.07      5.45 o
 -10  -1   6      168.46      175.66     10.05 o
  -9  -1   6       14.83        8.66      2.37 o
  -8  -1   6        0.17        0.00      2.51 o
  -7  -1   6       17.23       14.89      2.37 o
  -6  -1   6        5.67        4.03      1.03 o
  -5  -1   6      698.56      753.75     11.97 o
  -4  -1   6     2655.05     2667.41     37.73 o
  -3  -1   6      761.94      775.46      9.52 o
  -2  -1   6       21.58       16.57      0.75 o
  -1  -1   6      766.17      755.87      9.88 o
   0  -1   6      400.80      424.40      6.47 o
   1  -1   6     3999.17     4055.43     63.40 o
   2  -1   6     1698.71     1829.12     25.38 o
   3  -1   6        3.00        1.19      0.54 o
   4  -1   6        0.25        0.52      0.56 o
   5  -1   6       86.34       83.91      2.25 o
   6  -1   6       34.32       31.79      1.99 o
   7  -1   6      383.31      408.22     10.90 o
   8  -1   6       29.74       33.83      3.09 o
 -10   0   6       74.20       67.07      4.61 o
  -9   0   6      108.68      105.04      5.32 o
  -8   0   6       12.13       12.87      2.26 o
  -7   0   6      244.17      241.36      7.50 o
  -6   0   6      340.89      325.75      7.25 o
  -5   0   6       59.90       76.93      2.13 o
  -4   0   6      237.53      274.98      4.73 o
  -3   0   6      286.19      257.79      4.80 o
  -2   0   6     2089.88     1989.17     25.05 o
  -1   0   6      114.87      119.61      3.46 o
   0   0   6        3.39        1.63      0.51 o
   1   0   6      117.68       90.37      3.35 o
   2   0   6       26.37       40.75      1.12 o
   3   0   6        4.21        7.89      0.63 o
   4   0   6      245.05      226.20      3.28 o
   5   0   6      312.57      311.54      4.94 o
   6   0   6      311.31      318.54      8.91 o
   7   0   6      138.95      153.44      9.77 o
   8   0   6      245.65      259.20     16.34 o
 -10   1   6       19.07       17.74      3.06 o
  -9   1   6      169.00      185.56      7.10 o
  -8   1   6       62.69       63.40      2.92 o
  -7   1   6       90.55       96.60      2.89 o
  -6   1   6        0.05       -0.36      0.59 o
  -5   1   6       35.10       28.38      1.26 o
  -4   1   6      579.40      644.64     11.56 o
  -3   1   6      133.18      105.28      2.49 o
  -2   1   6        0.47       -0.67      0.44 o
  -1   1   6      260.36      242.08      3.93 o
   0   1   6      436.58      427.09      7.05 o
   1   1   6       31.60       23.56      1.22 o
   2   1   6        3.06        1.33      0.48 o
   3   1   6      106.28      102.06      1.90 o
   4   1   6     1772.75     1797.36     20.77 o
   5   1   6      206.41      211.21      5.01 o
   6   1   6       68.59       63.24      6.15 o
   7   1   6       20.25       24.89      2.94 o
   8   1   6        0.68        1.12      2.23 o
 -10   2   6      181.58      167.16      7.10 o
  -9   2   6        0.89       -2.23      1.58 o
  -8   2   6      288.65      270.29      9.00 o
  -7   2   6        0.10       -1.45      1.35 o
  -6   2   6       28.13       29.55      1.50 o
  -5   2   6       77.02       78.41      2.27 o
  -4   2   6     3801.53     3873.37     60.95 o
  -3   2   6        3.90        3.87      0.64 o
  -2   2   6       68.28       76.05      1.81 o
  -1   2   6        6.07        8.18      2.00 o
   0   2   6        1.18        3.48      0.77 o
   1   2   6      543.94      555.03      7.87 o
   2   2   6      198.78      193.66      3.98 o
   3   2   6       10.18       11.72      1.00 o
   4   2   6      384.08      396.61      7.05 o
   5   2   6      290.02      293.00      6.57 o
   6   2   6      127.36      133.39      5.36 o
   7   2   6       32.00       27.64      3.91 o
 -10   3   6        2.11        2.51      2.17 o
  -9   3   6        1.78       -1.30      1.67 o
  -8   3   6       57.96       61.15      5.31 o
  -7   3   6     1979.31     1978.14     34.24 o
  -6   3   6      159.38      156.48      3.61 o
  -5   3   6     1690.04     1658.73     21.68 o
  -4   3   6       35.78       34.34      1.33 o
  -3   3   6      614.76      627.37      8.39 o
  -2   3   6      153.25      166.65      2.93 o
  -1   3   6      967.54      939.17     12.90 o
   0   3   6       19.59       21.49      0.92 o
   1   3   6      268.88      270.30      4.53 o
   2   3   6       20.63       17.06      1.11 o
   3   3   6        0.67        0.46      0.84 o
   4   3   6      115.81      115.94      3.43 o
   5   3   6        1.79        2.08      1.27 o
   6   3   6        0.02        0.56      1.38 o
   7   3   6        7.39        5.58      2.79 o
 -10   4   6        9.75       14.66      2.79 o
  -9   4   6       11.49        6.22      2.23 o
  -8   4   6      102.03       88.51      4.64 o
  -7   4   6      484.00      473.50      9.95 o
  -6   4   6       24.56       16.93      1.22 o
  -5   4   6        2.66        2.64      0.72 o
  -4   4   6        3.58        0.86      0.59 o
  -3   4   6       92.20       98.34      1.99 o
  -2   4   6      146.62      130.48      2.55 o
  -1   4   6     2484.79     2461.03     33.87 o
   0   4   6       39.60       47.07      1.52 o
   1   4   6        8.30        5.32      0.78 o
   2   4   6      105.05      111.83      3.03 o
   3   4   6      112.35      106.90      3.18 o
   4   4   6      133.09      130.80      4.09 o
   5   4   6      194.17      188.05      6.11 o
   6   4   6       17.11       18.43      3.63 o
 -10   5   6        0.05        0.61      2.07 o
  -9   5   6      219.09      227.59      7.98 o
  -8   5   6        0.64        0.56      1.67 o
  -7   5   6       42.83       48.62      2.71 o
  -6   5   6       96.46       92.52      4.43 o
  -5   5   6      214.75      210.66      4.37 o
  -4   5   6      838.07      829.19     18.20 o
  -3   5   6       63.29       55.63      1.78 o
  -2   5   6       42.24       39.53      1.33 o
  -1   5   6        0.29       -0.02      0.47 o
   0   5   6       16.87       11.00      0.94 o
   1   5   6      137.22      132.53      3.09 o
   2   5   6        6.45        5.16      1.23 o
   3   5   6      353.45      319.40     10.69 o
   4   5   6      155.13      149.36      5.43 o
   5   5   6        2.33        5.31      1.78 o
   6   5   6      153.58      165.05      8.94 o
 -10   6   6      124.75      146.48      6.51 o
  -9   6   6       29.79       24.38      3.06 o
  -8   6   6       49.93       50.71      3.54 o
  -7   6   6       56.41       44.82      2.63 o
  -6   6   6      203.16      196.64      5.46 o
  -5   6   6      160.72      156.19      3.46 o
  -4   6   6        2.15        1.92      0.68 o
  -3   6   6       77.15       77.87      2.34 o
  -2   6   6      289.54      290.60      5.22 o
  -1   6   6      497.99      497.16      8.39 o
   0   6   6       17.21       14.20      1.65 o
   1   6   6      459.96      455.23      9.19 o
   2   6   6       51.38       59.77      2.94 o
   3   6   6        7.77        7.22      1.65 o
   4   6   6        0.32       -1.56      2.23 o
   5   6   6       47.70       55.11      3.65 o
  -9   7   6      115.07      114.53      5.60 o
  -8   7   6        2.13        0.84      4.75 o
  -7   7   6        8.64       12.42      1.76 o
  -6   7   6      154.77      152.13      4.51 o
  -5   7   6       23.36       18.70      1.82 o
  -4   7   6       83.51       68.48      2.87 o
  -3   7   6        0.22        0.47      1.07 o
  -2   7   6      108.17      106.05      3.03 o
  -1   7   6      155.83      151.70      4.23 o
   0   7   6       91.97       85.11      3.24 o
   1   7   6      143.73      144.32      4.46 o
   2   7   6      154.17      173.90      5.11 o
   3   7   6       29.01       25.55      2.82 o
   4   7   6      152.46      172.31      9.50 o
  -9   8   6       74.49       75.47      8.52 o
  -8   8   6        4.15        4.45      2.07 o
  -7   8   6        0.03        2.51      1.78 o
  -6   8   6      155.88      131.43      4.96 o
  -5   8   6       10.54       12.64      1.66 o
  -4   8   6        6.53        5.87      1.43 o
  -3   8   6      307.15      297.76     12.29 o
  -2   8   6      258.02      228.36     11.87 o
  -1   8   6       20.29       18.76      2.46 o
   0   8   6       16.39       15.64      4.05 o
   1   8   6       76.67       74.59      4.89 o
   2   8   6       53.04       54.56      8.52 o
   3   8   6       66.59       72.88      6.42 o
  -8   9   6        0.14       -1.86      1.74 o
  -7   9   6        2.94        1.72      1.87 o
  -6   9   6      145.76      148.66      5.73 o
  -5   9   6        3.15        0.14      1.81 o
  -4   9   6       19.45       14.52      3.07 o
  -3   9   6        3.24        7.62      2.07 o
  -2   9   6        0.38        0.03      1.95 o
  -1   9   6        9.65        3.64      1.87 o
   0   9   6        1.72        2.51      1.87 o
   1   9   6       24.77       22.80      2.94 o
   2   9   6        0.05        0.56      3.07 o
  -7  10   6       69.90       85.61      4.73 o
  -6  10   6        7.03        4.47      2.51 o
  -5  10   6        6.59        6.42      2.79 o
  -4  10   6       11.78       17.59      3.35 o
  -3  10   6        2.71        3.91      2.79 o
  -2  10   6       30.70       28.48      4.19 o
  -1  10   6      139.95      141.59      8.94 o
   0  10   6       10.48       19.55      4.19 o
  -1 -12   7       11.38       12.29      3.35 o
   0 -12   7        1.55       -0.32      1.87 o
   1 -12   7       61.84       61.33      3.03 o
   2 -12   7       91.09       98.72      3.72 o
   3 -12   7       23.44       17.06      1.52 o
   4 -12   7        0.02        0.83      0.92 o
   5 -12   7       27.09       34.62      2.51 o
  -3 -11   7       54.37       58.92      5.86 o
  -2 -11   7       10.90       12.57      3.35 o
  -1 -11   7       13.43       16.66      2.54 o
   0 -11   7      237.46      240.37      6.56 o
   1 -11   7       15.13       17.47      1.83 o
   2 -11   7        3.83        4.98      1.30 o
   3 -11   7        9.42        7.11      1.09 o
   4 -11   7       15.36       15.59      1.83 o
   5 -11   7       13.15       11.90      0.90 o
   6 -11   7       13.60       13.88      1.20 o
  -4 -10   7        0.26        2.79      3.07 o
  -3 -10   7        0.98       -0.93      2.09 o
  -2 -10   7        4.94        1.81      1.78 o
  -1 -10   7        6.16        4.75      1.45 o
   0 -10   7      105.77      123.06      4.07 o
   1 -10   7      248.46      241.94      5.73 o
   2 -10   7        3.01        2.23      1.18 o
   3 -10   7        1.16        1.09      0.88 o
   4 -10   7        0.05        1.99      0.90 o
   5 -10   7       31.85       32.14      1.32 o
   6 -10   7      184.11      185.12      3.89 o
   7 -10   7       30.17       32.82      2.14 o
  -5  -9   7       54.12       48.31      5.58 o
  -4  -9   7       28.32       27.51      3.06 o
  -3  -9   7       47.97       51.45      3.54 o
  -2  -9   7       70.35       70.40      3.85 o
  -1  -9   7       18.73       24.02      1.88 o
   0  -9   7      235.57      240.41      5.80 o
   1  -9   7        5.91        8.20      1.13 o
   2  -9   7      117.97      121.36      3.36 o
   3  -9   7       43.49       51.42      2.05 o
   4  -9   7      213.56      204.20      3.72 o
   5  -9   7       85.22       79.17      2.09 o
   6  -9   7       28.61       31.72      1.63 o
   7  -9   7        5.82        7.95      1.18 o
  -6  -8   7        1.39        3.91      3.07 o
  -5  -8   7       70.83       84.33      6.98 o
  -4  -8   7       11.78        9.76      2.26 o
  -3  -8   7      222.55      231.86      7.50 o
  -2  -8   7       18.80       20.90      1.88 o
  -1  -8   7      360.99      385.79     10.34 o
   0  -8   7        4.94        4.54      0.98 o
   1  -8   7      251.38      244.75      4.67 o
   2  -8   7       10.98       10.67      1.11 o
   3  -8   7       24.57       25.90      1.43 o
   4  -8   7        1.79        2.32      0.77 o
   5  -8   7       77.08       74.53      2.04 o
   6  -8   7       18.30       19.80      1.71 o
   7  -8   7      334.00      347.73      7.09 o
   8  -8   7       10.14       10.53      1.43 o
  -6  -7   7       70.00       77.36      4.83 o
  -5  -7   7      116.10      110.95     10.05 o
  -4  -7   7        6.91        5.85      3.35 o
  -3  -7   7      107.95      118.21      6.01 o
  -2  -7   7      113.49      110.20      3.14 o
  -1  -7   7       50.36       53.50      2.09 o
   0  -7   7      364.56      399.26      6.81 o
   1  -7   7       29.99       28.69      1.40 o
   2  -7   7      118.07      117.39      2.62 o
   3  -7   7      128.54      130.20      2.67 o
   4  -7   7      257.73      265.55      4.52 o
   5  -7   7        0.07       -0.57      0.64 o
   6  -7   7       21.32       21.03      2.46 o
   7  -7   7       20.83       21.32      1.68 o
   8  -7   7        4.41        5.52      1.31 o
  -7  -6   7        2.66       -0.56      2.51 o
  -6  -6   7      102.55       98.75      5.12 o
  -5  -6   7       14.20       15.62      2.93 o
  -4  -6   7       19.64       19.93      2.26 o
  -3  -6   7      234.01      232.89      4.92 o
  -2  -6   7      336.81      361.53     10.08 o
  -1  -6   7      349.23      386.16      6.67 o
   0  -6   7      233.12      237.12      4.47 o
   1  -6   7        0.16        0.48      0.62 o
   2  -6   7      220.20      218.56      3.46 o
   3  -6   7      315.95      330.58      5.81 o
   4  -6   7      111.97      103.34      2.98 o
   5  -6   7        0.29        0.20      0.57 o
   6  -6   7       24.34       24.32      3.17 o
   7  -6   7        2.03        1.89      1.11 o
   8  -6   7        0.26        1.56      2.09 o
  -7  -5   7       87.59       94.39      6.98 o
  -6  -5   7       20.89       14.10      2.37 o
  -5  -5   7        4.88        6.91      1.87 o
  -4  -5   7      186.45      185.05      4.38 o
  -3  -5   7       37.58       36.34      2.22 o
  -2  -5   7        5.66       13.34      1.02 o
  -1  -5   7      574.83      597.90      9.36 o
   0  -5   7       27.17       28.92      1.32 o
   1  -5   7      397.86      376.11      6.05 o
   2  -5   7      106.02       98.33      1.90 o
   3  -5   7        1.55        1.07      0.55 o
   4  -5   7        8.10        4.94      0.90 o
   5  -5   7        3.32        2.30      0.98 o
   6  -5   7      124.92      110.58      3.01 o
   7  -5   7       47.77       50.64      2.59 o
   8  -5   7       10.07        8.61      1.95 o
  -8  -4   7        3.61       -2.23      1.95 o
  -7  -4   7      109.42      101.37      6.98 o
  -6  -4   7      100.03      104.74      3.86 o
  -5  -4   7      329.44      340.64      6.73 o
  -4  -4   7       26.56       23.13      1.34 o
  -3  -4   7       77.82       88.96      2.32 o
  -2  -4   7      481.41      510.08     15.89 o
  -1  -4   7        2.84        1.70      0.59 o
   0  -4   7     2533.44     2540.97     35.62 o
   1  -4   7     1545.20     1573.48     19.41 o
   2  -4   7       62.30       49.67      1.19 o
   3  -4   7        7.66        4.92      0.77 o
   4  -4   7      200.41      201.20      4.52 o
   5  -4   7       15.14       12.96      1.41 o
   6  -4   7       90.51       93.61      2.86 o
   7  -4   7       62.73       68.05      3.62 o
   8  -4   7        2.95        4.03      1.74 o
  -7  -3   7       20.67       28.20      4.19 o
  -6  -3   7      122.35      121.65      4.19 o
  -5  -3   7       10.41        8.39      1.10 o
  -4  -3   7      130.86      145.25      3.66 o
  -3  -3   7        2.30        6.31      0.93 o
  -2  -3   7       30.66       26.43      2.50 o
  -1  -3   7       26.30       14.94      0.75 o
   0  -3   7     2537.40     2619.81     29.23 o
   1  -3   7        2.04        0.02      0.50 o
   2  -3   7      113.29      132.62      3.83 o
   3  -3   7       48.46       51.77      1.76 o
   4  -3   7      822.80      849.18     12.91 o
   5  -3   7      756.11      805.98     14.45 o
   6  -3   7       56.61       49.68      2.55 o
   7  -3   7       13.26       14.19      2.15 o
   8  -3   7       53.54       43.67      3.29 o
 -10  -2   7        7.30        1.12      3.35 o
  -8  -2   7      224.58      214.22     11.17 o
  -7  -2   7        3.20        0.56      2.51 o
  -6  -2   7      209.32      213.56     14.38 o
  -5  -2   7        5.00        5.03      1.23 o
  -4  -2   7      854.42      870.97     14.21 o
  -3  -2   7      393.33      389.64      6.90 o
  -2  -2   7        4.67        5.94      0.69 o
  -1  -2   7     1293.46     1224.69     17.30 o
   0  -2   7      560.42      536.10      8.43 o
   1  -2   7      738.17      725.42      9.58 o
   2  -2   7      140.04      132.31      2.92 o
   3  -2   7      303.09      330.29      5.11 o
   4  -2   7      125.03      143.85      3.36 o
   5  -2   7        4.74        5.75      0.92 o
   6  -2   7       43.49       47.67      3.02 o
   7  -2   7       32.28       39.88      4.19 o
   8  -2   7       40.99       40.66      3.29 o
 -10  -1   7       10.21       12.57      3.91 o
  -9  -1   7        4.70        7.83      2.46 o
  -8  -1   7        1.11        4.75      2.51 o
  -7  -1   7       10.84        9.49      2.79 o
  -6  -1   7        3.07        2.76      1.54 o
  -5  -1   7     1141.37     1105.33     32.24 o
  -4  -1   7       41.14       38.70      1.66 o
  -3  -1   7       57.01       70.03      1.88 o
  -2  -1   7      142.38      144.73      2.71 o
  -1  -1   7      357.74      353.85      5.20 o
   0  -1   7      370.68      402.86      6.75 o
   1  -1   7     2300.02     2258.20     30.92 o
   2  -1   7        9.76       15.02      0.83 o
   3  -1   7        1.70        2.21      0.73 o
   4  -1   7       46.49       44.34      1.80 o
   5  -1   7      199.27      197.30      4.34 o
   6  -1   7      413.79      434.20      8.86 o
   7  -1   7       79.18       79.67      4.36 o
   8  -1   7       29.82       28.77      3.02 o
 -10   0   7      185.28      193.84      9.64 o
  -9   0   7        9.40        8.51      2.46 o
  -8   0   7       20.83       16.97      2.71 o
  -7   0   7       37.08       26.05      2.42 o
  -6   0   7      344.37      323.08      6.17 o
  -5   0   7      235.32      268.49      8.07 o
  -4   0   7      661.55      666.36     13.83 o
  -3   0   7        7.39        6.38      0.78 o
  -2   0   7      969.46      947.34     12.94 o
  -1   0   7      492.59      490.59      7.82 o
   0   0   7     3011.36     2971.61     41.22 o
   1   0   7      127.13      162.14      3.43 o
   2   0   7      313.69      312.77      4.87 o
   3   0   7      494.72      519.60      6.74 o
   4   0   7       36.08       29.80      1.43 o
   5   0   7      192.18      212.09      4.07 o
   6   0   7       26.25       25.97      2.62 o
   7   0   7       26.10       20.08      2.62 o
   8   0   7        1.80       -0.82      1.94 o
 -10   1   7        0.08       -0.74      2.15 o
  -9   1   7      142.89      148.82     21.64 o
  -8   1   7       69.97       62.94      4.04 o
  -7   1   7        0.85       -1.47      2.12 o
  -6   1   7       80.12       91.36      2.72 o
  -5   1   7       10.64       11.10      1.01 o
  -4   1   7        2.86        4.21      1.01 o
  -3   1   7      579.44      568.05      9.40 o
  -2   1   7     2478.33     2412.29     33.72 o
  -1   1   7     1150.48     1218.79     17.74 o
   0   1   7        4.24        3.69      1.15 o
   1   1   7      440.79      429.18      7.23 o
   2   1   7       26.89       24.52      0.96 o
   3   1   7      174.05      165.61      2.67 o
   4   1   7      228.68      217.85      3.54 o
   5   1   7        7.85        5.95      3.05 o
   6   1   7      291.65      321.11     11.45 o
   7   1   7       22.14       21.36      2.68 o
 -10   2   7       16.65       13.97      2.76 o
  -9   2   7        0.06       -0.77      1.67 o
  -8   2   7       17.58       19.46      1.76 o
  -7   2   7        6.04        7.32      2.58 o
  -6   2   7      362.72      361.13      6.52 o
  -5   2   7      143.53      131.70      3.61 o
  -4   2   7       15.36       14.00      1.10 o
  -3   2   7      279.16      253.95      5.60 o
  -2   2   7        5.72        4.70      0.82 o
  -1   2   7       29.24       31.84      1.50 o
   0   2   7       93.87       98.58      2.78 o
   1   2   7     2680.53     2705.35     37.31 o
   2   2   7      322.23      321.66      5.80 o
   3   2   7      397.41      390.48      6.27 o
   4   2   7       35.60       35.23      2.08 o
   5   2   7      391.84      385.27      8.09 o
   6   2   7        0.06       -1.82      1.47 o
   7   2   7       68.39       77.07      5.86 o
 -10   3   7      173.68      191.18      7.80 o
  -9   3   7       23.00       21.94      2.76 o
  -8   3   7       24.28       20.23      4.05 o
  -7   3   7      201.14      213.65      6.01 o
  -6   3   7      298.33      302.54      7.18 o
  -5   3   7       23.76       19.70      1.58 o
  -4   3   7       44.13       33.74      1.56 o
  -3   3   7       12.62        7.61      1.10 o
  -2   3   7       41.46       43.56      1.93 o
  -1   3   7       91.54      102.88      3.51 o
   0   3   7     1053.61     1041.83     17.18 o
   1   3   7       25.48       23.58      1.35 o
   2   3   7      197.54      196.42      3.83 o
   3   3   7        8.78       10.29      1.80 o
   4   3   7      905.11      906.79     16.21 o
   5   3   7        0.18       -0.77      1.27 o
   6   3   7       30.00       30.72      3.91 o
 -10   4   7        3.21        4.79      2.46 o
  -9   4   7        7.90        9.08      2.46 o
  -8   4   7       71.84       70.01      4.24 o
  -7   4   7       59.50       62.37      3.85 o
  -6   4   7        2.75       -0.69      0.92 o
  -5   4   7        2.00        2.93      0.90 o
  -4   4   7       43.52       40.57      1.55 o
  -3   4   7      159.32      152.13      3.28 o
  -2   4   7      153.46      148.79      3.20 o
  -1   4   7      198.01      202.06      6.24 o
   0   4   7       12.39       15.50      1.14 o
   1   4   7       88.32       89.54      2.62 o
   2   4   7      698.27      687.46     11.11 o
   3   4   7      475.86      455.45      9.20 o
   4   4   7       54.70       60.66      3.49 o
   5   4   7      127.12      128.58      6.98 o
   6   4   7        3.42        7.26      2.79 o
 -10   5   7        1.52        1.35      2.15 o
  -9   5   7        6.65        8.52      2.37 o
  -8   5   7      229.64      216.89      7.50 o
  -7   5   7        6.19        4.61      1.78 o
  -6   5   7      393.70      400.13     12.20 o
  -5   5   7       77.16       75.03      2.15 o
  -4   5   7       33.08       31.37      1.53 o
  -3   5   7       74.31       75.42      2.29 o
  -2   5   7       41.81       40.16      1.65 o
  -1   5   7      182.74      179.25      3.78 o
   0   5   7       64.50       68.65      2.04 o
   1   5   7     1104.27     1098.46     24.28 o
   2   5   7      271.59      264.16      6.30 o
   3   5   7      202.97      198.24      5.37 o
   4   5   7       42.08       41.97      3.91 o
   5   5   7        1.24       -2.51      1.68 o
  -9   6   7      122.82      113.24      7.96 o
  -8   6   7       14.34       13.23      2.37 o
  -7   6   7      167.61      152.10      6.00 o
  -6   6   7        0.85        1.86      1.45 o
  -5   6   7      860.53      876.17     32.32 o
  -4   6   7        0.16       -0.39      0.66 o
  -3   6   7       57.60       51.60      1.96 o
  -2   6   7      166.27      166.10      3.65 o
  -1   6   7     1398.83     1367.21     26.83 o
   0   6   7        4.22        4.87      1.23 o
   1   6   7      211.80      221.93      5.67 o
   2   6   7      109.95       94.86      3.63 o
   3   6   7       27.69       24.12      2.46 o
   4   6   7        6.33        7.12      1.97 o
  -9   7   7       25.13       33.74      3.34 o
  -8   7   7       25.08       29.22      3.63 o
  -7   7   7      103.74      103.49     14.66 o
  -6   7   7        2.56        0.18      1.68 o
  -5   7   7      294.10      268.16      7.89 o
  -4   7   7       57.26       53.06      2.70 o
  -3   7   7       11.59       11.10      1.95 o
  -2   7   7        2.49        2.45      1.67 o
  -1   7   7       96.93       95.34      4.54 o
   0   7   7       69.13       71.40      4.13 o
   1   7   7      255.04      255.37      8.27 o
   2   7   7        2.46        1.42      1.94 o
   3   7   7       26.32       29.04      4.19 o
  -8   8   7      161.81      164.07      6.51 o
  -7   8   7        0.56       -1.53      2.23 o
  -6   8   7       66.32       66.03      3.85 o
  -5   8   7       35.32       36.00      2.86 o
  -4   8   7      143.92      141.63      5.29 o
  -3   8   7      332.34      329.05     13.69 o
  -2   8   7       63.21       65.11      5.45 o
  -1   8   7        1.67        0.79      1.67 o
   0   8   7        1.96        2.05      1.74 o
   1   8   7        3.00        5.35      2.07 o
   2   8   7      183.47      185.12      7.27 o
  -7   9   7        4.09        3.60      2.37 o
  -6   9   7       14.88       18.57      2.51 o
  -5   9   7       56.82       64.37      3.75 o
  -4   9   7       38.95       31.27      4.19 o
  -3   9   7       69.21       75.26      4.34 o
  -2   9   7       47.04       38.40      5.31 o
  -1   9   7        0.08        0.72      1.87 o
   0   9   7       26.83       22.91      2.96 o
   1   9   7       48.34       52.78      6.14 o
  -5  10   7        5.51        3.91      2.79 o
  -4  10   7        0.02        3.35      2.79 o
  -3  10   7       13.50       17.31      3.91 o
  -2  10   7       17.11       14.80      3.91 o
  -1 -12   8        0.04       -0.84      2.51 o
   0 -12   8      131.45      122.97      5.49 o
   1 -12   8      388.21      397.34      9.64 o
   2 -12   8       36.94       46.64      2.65 o
   3 -12   8       35.84       34.33      2.02 o
   4 -12   8        0.13       -0.70      0.99 o
  -3 -11   8       24.26       22.62      4.19 o
  -2 -11   8        3.81        2.79      2.79 o
  -1 -11   8       55.11       59.62      6.00 o
   0 -11   8        2.30       -0.98      1.39 o
   1 -11   8        0.47        0.91      1.30 o
   2 -11   8        0.08       -1.60      1.07 o
   3 -11   8        7.78        4.71      1.07 o
   4 -11   8        0.29       -1.76      1.53 o
   5 -11   8       44.03       43.15      1.76 o
  -4 -10   8       18.50       18.71      4.19 o
  -3 -10   8        2.43        1.09      1.87 o
  -2 -10   8       20.15       19.10      2.66 o
  -1 -10   8        0.49        0.36      1.67 o
   0 -10   8      268.48      261.06      7.20 o
   1 -10   8      392.97      388.06      8.77 o
   2 -10   8        1.49        1.14      1.05 o
   3 -10   8        3.81        4.38      1.14 o
   4 -10   8      141.19      137.73      2.96 o
   5 -10   8       95.75      106.78      2.92 o
   6 -10   8       15.88       17.92      1.27 o
  -5  -9   8       23.44       20.38      4.47 o
  -4  -9   8       15.88       21.56      2.96 o
  -3  -9   8        0.55       -0.56      1.58 o
  -2  -9   8       36.86       43.66      3.25 o
  -1  -9   8      205.78      186.04      7.96 o
   0  -9   8      104.21      101.89      3.54 o
   1  -9   8       45.17       49.52      2.12 o
   2  -9   8       15.39       19.90      1.50 o
   3  -9   8       38.05       30.47      1.70 o
   4  -9   8       58.39       63.61      1.92 o
   5  -9   8        4.95        4.71      0.94 o
   6  -9   8        8.92        6.91      1.11 o
   7  -9   8       54.57       60.45      2.24 o
  -6  -8   8       43.13       43.00      5.31 o
  -5  -8   8      207.31      225.82      9.22 o
  -4  -8   8      117.16      114.60      5.33 o
  -3  -8   8        0.08       -0.95      1.47 o
  -2  -8   8        4.10        2.92      1.27 o
  -1  -8   8      110.92      103.03      3.49 o
   0  -8   8       34.59       32.76      1.64 o
   1  -8   8        0.23        0.07      0.84 o
   2  -8   8      866.56      866.36     18.74 o
   3  -8   8      879.68      890.13     14.56 o
   4  -8   8      181.81      185.65      3.60 o
   5  -8   8       69.01       63.83      2.26 o
   6  -8   8      180.31      193.15      6.48 o
   7  -8   8       73.29       76.65      2.58 o
  -6  -7   8       98.23       95.47     11.59 o
  -5  -7   8       63.68       60.22      4.04 o
  -4  -7   8      102.01      108.74      5.03 o
  -3  -7   8        0.19        0.19      1.23 o
  -2  -7   8      132.33      120.80      5.96 o
  -1  -7   8      158.54      164.77      3.80 o
   0  -7   8       67.50       75.06      2.34 o
   1  -7   8       14.62       11.13      1.04 o
   2  -7   8      150.23      145.22      3.71 o
   3  -7   8        7.16        9.14      0.92 o
   4  -7   8      101.47       95.01      2.34 o
   5  -7   8      475.69      477.86      8.88 o
   6  -7   8       10.04       10.63      1.35 o
   7  -7   8       30.23       29.79      1.75 o
   8  -7   8        0.09        0.36      1.40 o
  -7  -6   8        7.44        7.54      3.07 o
  -6  -6   8      223.65      223.33      7.90 o
  -5  -6   8      209.95      221.36      7.40 o
  -4  -6   8       24.68       20.80      2.37 o
  -3  -6   8      172.82      194.52      5.21 o
  -2  -6   8        0.07        0.17      0.82 o
  -1  -6   8       35.55       45.75      1.85 o
   0  -6   8       24.81       25.53      1.32 o
   1  -6   8       37.88       37.21      1.57 o
   2  -6   8        0.77        0.70      0.54 o
   3  -6   8      795.93      788.60     11.52 o
   4  -6   8      118.85      121.37      2.59 o
   5  -6   8       81.50       82.06      2.79 o
   6  -6   8       68.95       75.22      3.25 o
   7  -6   8        4.75        4.78      1.54 o
   8  -6   8       31.68       34.01      2.82 o
  -7  -5   8      357.40      374.30     15.36 o
  -6  -5   8        0.59       -1.68      1.95 o
  -5  -5   8       24.80       22.63      2.46 o
  -4  -5   8       10.03        9.42      1.29 o
  -3  -5   8      120.70      121.92      3.17 o
  -2  -5   8        0.69       -0.18      0.64 o
  -1  -5   8      348.08      370.21      6.38 o
   0  -5   8      119.43      122.08      3.20 o
   1  -5   8        2.41        2.89      0.58 o
   2  -5   8       48.34       49.85      1.47 o
   3  -5   8       85.61       85.63      2.55 o
   4  -5   8        4.74        4.81      1.01 o
   5  -5   8        9.95        9.21      1.25 o
   6  -5   8      237.75      235.25      4.99 o
   7  -5   8       49.75       45.95      3.02 o
   8  -5   8       74.94       89.17      7.26 o
  -7  -4   8      192.66      173.71      9.50 o
  -6  -4   8        9.62       13.39      2.26 o
  -5  -4   8        9.55        9.69      1.63 o
  -4  -4   8      569.26      594.83      8.93 o
  -3  -4   8       43.24       55.91      1.87 o
  -2  -4   8        1.59        1.65      0.58 o
  -1  -4   8      185.81      197.62      4.73 o
   0  -4   8     1167.41     1125.30     14.32 o
   1  -4   8      957.94      957.37     12.24 o
   2  -4   8      130.30      116.67      2.43 o
   3  -4   8        1.09        0.92      0.74 o
   4  -4   8       63.15       60.16      2.38 o
   5  -4   8       12.27       12.72      1.48 o
   6  -4   8       73.70       80.75      3.15 o
   7  -4   8       14.99       18.61      3.77 o
   8  -4   8        1.19        0.99      1.67 o
  -6  -3   8     1295.74     1263.20     28.08 o
  -5  -3   8       28.43       27.74      2.46 o
  -4  -3   8      940.01      931.54     13.46 o
  -3  -3   8        0.25       -0.05      0.58 o
  -2  -3   8      351.55      357.69      5.53 o
  -1  -3   8       38.53       36.83      1.52 o
   0  -3   8     5586.86     5658.20     68.54 o
   1  -3   8     2064.18     2116.53     26.30 o
   2  -3   8       13.13       15.00      2.88 o
   3  -3   8      100.95      101.86      3.04 o
   4  -3   8      328.44      343.28      6.14 o
   5  -3   8       25.17       22.25      1.72 o
   6  -3   8      156.93      160.66      7.35 o
   7  -3   8       33.64       32.28      2.82 o
   8  -3   8       74.66       76.07      4.29 o
  -7  -2   8       40.75       47.47      5.03 o
  -6  -2   8       79.99       78.34      4.04 o
  -5  -2   8       19.32       24.13      1.82 o
  -4  -2   8        4.75        7.40      1.23 o
  -3  -2   8      524.48      555.24      8.73 o
  -2  -2   8      872.02      843.17     12.61 o
  -1  -2   8       18.57       19.47      1.01 o
   0  -2   8      672.57      615.64      9.29 o
   1  -2   8     2338.03     2324.15     36.01 o
   2  -2   8      520.90      524.51      8.49 o
   3  -2   8       62.19       50.11      2.19 o
   4  -2   8       88.21       83.59      2.58 o
   5  -2   8       38.72       35.56      1.85 o
   6  -2   8       13.82       18.79      5.03 o
   7  -2   8        8.23        8.79      2.15 o
   8  -2   8       85.68       88.19      4.96 o
 -10  -1   8       22.16       37.42      5.58 o
  -9  -1   8       18.95       20.38      3.91 o
  -8  -1   8      185.24      183.21     10.05 o
  -7  -1   8        0.00       -1.68      1.95 o
  -6  -1   8       31.52       33.52      2.12 o
  -5  -1   8       52.81       60.15      2.38 o
  -4  -1   8      838.77      876.11     13.23 o
  -3  -1   8      100.60      104.92      2.44 o
  -2  -1   8        8.85       11.96      0.87 o
  -1  -1   8      247.51      240.94      3.97 o
   0  -1   8      473.83      514.98      7.28 o
   1  -1   8       85.95       90.66      2.61 o
   2  -1   8      342.08      317.64      5.14 o
   3  -1   8      192.14      177.36      3.78 o
   4  -1   8       59.76       59.66      2.45 o
   5  -1   8       24.41       23.38      1.57 o
   6  -1   8      280.44      298.57      9.78 o
   7  -1   8        0.45       -2.93      1.95 o
 -10   0   8        0.00        1.95      3.07 o
  -9   0   8      266.09      300.05     19.97 o
  -8   0   8        0.01       -2.83      3.21 o
  -7   0   8        9.72        9.03      1.81 o
  -6   0   8        2.01        0.92      0.92 o
  -5   0   8      173.02      168.21      4.39 o
  -4   0   8        9.93       11.19      1.03 o
  -3   0   8       28.90       36.97      1.45 o
  -2   0   8      257.14      260.70      4.93 o
  -1   0   8       17.22       23.52      1.85 o
   0   0   8       17.39       15.16      1.58 o
   1   0   8      785.38      760.62     11.79 o
   2   0   8       45.63       54.39      3.15 o
   3   0   8      687.61      697.37      8.76 o
   4   0   8       61.41       66.99      2.34 o
   5   0   8        0.38        0.65      0.71 o
   6   0   8        9.85        8.33      2.01 o
   7   0   8        0.53        0.71      1.81 o
 -10   1   8       57.95       70.09      6.98 o
  -9   1   8        0.04        0.43      2.79 o
  -8   1   8       19.31       31.79      2.22 o
  -7   1   8      128.91      139.00      5.16 o
  -6   1   8     1134.59     1164.56     18.04 o
  -5   1   8      245.96      258.02      4.99 o
  -4   1   8       13.24       19.29      1.31 o
  -3   1   8      114.54      131.98      3.18 o
  -2   1   8      851.41      816.53     13.77 o
  -1   1   8       60.25       71.33      3.26 o
   0   1   8       45.12       52.38      2.92 o
   1   1   8      268.24      273.74      5.27 o
   2   1   8      100.49      112.37      2.56 o
   3   1   8        2.00        1.33      0.65 o
   4   1   8      147.52      144.89      3.51 o
   5   1   8      230.58      232.06     13.83 o
   6   1   8       78.11       85.42      4.69 o
   7   1   8        9.49        3.35      2.51 o
 -10   2   8        2.23       -1.27      1.94 o
  -9   2   8       58.79       63.41      4.33 o
  -8   2   8       51.03       45.35      3.55 o
  -7   2   8        0.05        2.23      1.28 o
  -6   2   8      172.36      171.91      6.17 o
  -5   2   8       68.35       63.96      2.27 o
  -4   2   8       22.81       28.48      2.94 o
  -3   2   8       58.85       71.58      2.33 o
  -2   2   8       30.83       36.22      2.70 o
  -1   2   8        4.26        2.28      0.78 o
   0   2   8       43.37       44.04      4.06 o
   1   2   8      485.68      482.15      8.02 o
   2   2   8       67.91       67.60      3.47 o
   3   2   8       88.49       94.76      2.77 o
   4   2   8      195.90      210.16      5.26 o
   5   2   8       56.36       50.23      3.49 o
   6   2   8       61.81       76.23      5.86 o
 -10   3   8      120.72      123.54      6.22 o
  -9   3   8       17.79       24.57      3.16 o
  -8   3   8       89.97       97.87      7.96 o
  -7   3   8       46.66       52.67      2.67 o
  -6   3   8       43.06       44.75      2.48 o
  -5   3   8       84.28       82.13      2.95 o
  -4   3   8      594.49      583.81      8.44 o
  -3   3   8        5.77        4.13      1.11 o
  -2   3   8      698.16      698.38     13.15 o
  -1   3   8      138.53      131.89      2.83 o
   0   3   8      544.63      543.65     10.41 o
   1   3   8        2.67        3.57      0.95 o
   2   3   8      630.20      614.22      9.14 o
   3   3   8       78.21       75.33      3.02 o
   4   3   8       32.11       24.65      2.15 o
   5   3   8       34.20       36.30      4.19 o
   6   3   8       77.15       85.17      6.42 o
 -10   4   8       78.81       92.32      6.42 o
  -9   4   8       17.74       19.73      2.94 o
  -8   4   8        5.27        3.46      1.94 o
  -7   4   8       92.19       91.14      4.54 o
  -6   4   8      770.01      778.61     13.94 o
  -5   4   8       95.32       94.42      2.84 o
  -4   4   8        5.24        2.81      0.77 o
  -3   4   8      153.94      150.67      3.41 o
  -2   4   8        5.52        3.84      1.03 o
  -1   4   8       31.64       34.63      1.41 o
   0   4   8        0.06        0.06      0.80 o
   1   4   8       34.45       27.76      1.78 o
   2   4   8        1.06        1.26      1.13 o
   3   4   8        0.68       -1.03      1.27 o
   4   4   8      157.36      167.56      8.24 o
   5   4   8        6.54       13.68      3.07 o
  -9   5   8       80.08       87.10      5.03 o
  -8   5   8       12.99       15.61      5.17 o
  -7   5   8      215.24      219.93      7.40 o
  -6   5   8      110.62      101.69      8.94 o
  -5   5   8       64.86       69.13      4.43 o
  -4   5   8       45.07       44.52      1.90 o
  -3   5   8       25.68       26.06      1.80 o
  -2   5   8       43.07       41.37      1.97 o
  -1   5   8      412.53      434.93      8.17 o
   0   5   8        5.34        5.96      1.31 o
   1   5   8        0.28        0.70      1.21 o
   2   5   8      505.53      521.12     10.44 o
   3   5   8        0.26        2.08      2.23 o
   4   5   8        0.02       -0.14      1.54 o
  -9   6   8       41.32       38.35      3.77 o
  -8   6   8       20.92       22.59      2.86 o
  -7   6   8       25.86       21.65      2.76 o
  -6   6   8        2.96        6.19      1.87 o
  -5   6   8       14.06        9.49      3.91 o
  -4   6   8      113.80      118.79      4.69 o
  -3   6   8        4.63        3.77      1.07 o
  -2   6   8      260.76      244.23      5.49 o
  -1   6   8      501.00      499.82     10.73 o
   0   6   8       26.05       25.52      3.13 o
   1   6   8        6.99        6.73      1.47 o
   2   6   8       12.89       10.12      1.66 o
   3   6   8      216.68      200.58      8.10 o
   4   6   8        0.46        2.51      2.23 o
  -9   7   8        0.41       -3.13      3.07 o
  -8   7   8       10.84        7.96      2.37 o
  -7   7   8        9.50        6.53      2.07 o
  -6   7   8      103.11       98.15      4.64 o
  -5   7   8      199.92      200.40      6.68 o
  -4   7   8      209.23      204.36      6.56 o
  -3   7   8       15.86       13.30      2.01 o
  -2   7   8       66.86       74.02      4.13 o
  -1   7   8      153.70      160.10      9.36 o
   0   7   8        9.67       16.09      3.35 o
   1   7   8        0.05        0.37      1.74 o
   2   7   8       39.55       34.63      4.47 o
  -8   8   8       48.34       58.37      4.13 o
  -7   8   8        6.37        6.64      2.26 o
  -6   8   8       23.53       31.67      4.05 o
  -5   8   8       15.46       15.95      2.26 o
  -4   8   8       15.65       11.70      2.15 o
  -3   8   8       30.05       22.34      3.91 o
  -2   8   8       33.77       42.08      3.34 o
  -1   8   8        0.03        0.26      1.67 o
   0   8   8       10.24        4.59      3.35 o
   1   8   8        0.13       -2.56      2.09 o
  -6   9   8       18.66       12.02      2.46 o
  -5   9   8        2.27        2.03      1.87 o
  -4   9   8        5.01        3.63      2.79 o
  -3   9   8        7.64        8.38      3.35 o
  -2   9   8        6.47       11.73      3.35 o
  -1   9   8       17.74       16.47      4.19 o
   0 -12   9        0.36       -0.35      4.05 o
   1 -12   9      102.74      101.57      5.09 o
   2 -12   9        0.10       -1.90      1.27 o
   3 -12   9       11.88       12.34      1.78 o
  -2 -11   9        0.05        0.28      2.51 o
  -1 -11   9        2.11       -0.26      1.87 o
   0 -11   9      128.06      120.88      6.14 o
   1 -11   9       36.76       38.76      2.45 o
   2 -11   9        0.14       -0.46      1.11 o
   3 -11   9       25.00       23.78      1.92 o
   4 -11   9        1.03        0.94      0.90 o
   5 -11   9        3.26        3.03      1.01 o
  -4 -10   9       54.46       61.71      6.14 o
  -3 -10   9        4.76        3.77      2.17 o
  -2 -10   9        0.42        0.56      1.67 o
  -1 -10   9       84.63       82.58      4.24 o
   0 -10   9       45.14       48.05      3.69 o
   1 -10   9       92.36      106.74      5.32 o
   2 -10   9        0.23        2.08      1.16 o
   3 -10   9       17.21       14.53      2.17 o
   4 -10   9        0.49        1.24      0.90 o
   5 -10   9        0.10        1.55      0.90 o
   6 -10   9        2.00        3.30      1.05 o
  -5  -9   9      210.77      218.96     11.73 o
  -4  -9   9      107.58      102.06      5.33 o
  -3  -9   9       24.50       20.51      2.66 o
  -2  -9   9        5.26        6.76      1.87 o
  -1  -9   9       84.03       87.44      3.49 o
   0  -9   9        0.12       -0.41      1.18 o
   1  -9   9       71.92       68.69      2.54 o
   2  -9   9        0.05       -0.74      0.97 o
   3  -9   9       38.44       44.32      1.84 o
   4  -9   9       19.07       23.32      1.48 o
   5  -9   9        0.16        0.63      1.27 o
   6  -9   9        0.16        1.03      0.98 o
  -6  -8   9       44.59       38.53      5.58 o
  -5  -8   9      137.68      147.62      6.51 o
  -4  -8   9        1.33        0.50      1.81 o
  -3  -8   9        0.64       -0.28      1.68 o
  -2  -8   9        1.44       -1.40      1.38 o
  -1  -8   9       13.25       15.63      1.66 o
   0  -8   9        2.58        3.41      1.01 o
   1  -8   9        6.57        5.83      1.04 o
   2  -8   9      163.40      181.15      3.39 o
   3  -8   9      143.57      153.57      3.30 o
   4  -8   9      187.91      182.81      4.33 o
   5  -8   9        7.07        7.80      1.23 o
   6  -8   9        1.97        0.99      1.08 o
   7  -8   9       11.35       14.55      1.47 o
  -6  -7   9      167.76      182.09      7.31 o
  -5  -7   9       38.99       35.06      3.25 o
  -4  -7   9       51.14       44.15      3.25 o
  -3  -7   9      251.45      242.42      7.60 o
  -2  -7   9       29.79       23.40      1.93 o
  -1  -7   9        0.01        0.35      0.84 o
   0  -7   9      146.82      141.52      3.67 o
   1  -7   9      120.50      124.83      3.03 o
   2  -7   9       15.05       15.53      1.04 o
   3  -7   9      195.93      194.12      3.77 o
   4  -7   9        0.01       -0.74      0.67 o
   5  -7   9       60.81       65.16      2.59 o
   6  -7   9       24.70       24.33      1.81 o
   7  -7   9       30.91       30.15      2.09 o
  -6  -6   9       36.09       32.16      7.12 o
  -5  -6   9      145.92      136.59      9.91 o
  -4  -6   9       48.97       53.15      3.49 o
  -3  -6   9        8.63        5.12      1.69 o
  -2  -6   9       17.93       16.64      1.36 o
  -1  -6   9      239.35      233.50      4.70 o
   0  -6   9       45.75       45.32      1.81 o
   1  -6   9       10.50       12.43      1.13 o
   2  -6   9        0.71        0.65      0.91 o
   3  -6   9        0.82        1.28      0.74 o
   4  -6   9       26.41       28.30      1.72 o
   5  -6   9      269.68      275.99      6.19 o
   6  -6   9       12.97       13.09      1.52 o
   7  -6   9       19.76       18.06      1.85 o
  -7  -5   9        5.68        2.79      2.79 o
  -6  -5   9      140.83      154.86      6.22 o
  -5  -5   9       42.91       41.83      3.16 o
  -4  -5   9      113.19      105.05      4.54 o
  -3  -5   9       22.61       22.44      2.14 o
  -2  -5   9       77.79       72.49      2.11 o
  -1  -5   9        5.98        8.34      1.04 o
   0  -5   9       28.00       31.32      1.34 o
   1  -5   9       17.11       20.60      1.01 o
   2  -5   9      302.39      297.77      7.82 o
   3  -5   9      122.40      113.51      3.72 o
   4  -5   9      104.08       93.02      3.09 o
   5  -5   9       25.90       29.04      1.85 o
   6  -5   9      143.54      147.40      7.96 o
   7  -5   9       19.27       15.74      2.21 o
  -6  -4   9      215.30      208.63     10.33 o
  -5  -4   9      294.12      282.94      8.49 o
  -4  -4   9      136.02      140.56      3.73 o
  -3  -4   9      104.45      103.39      3.05 o
  -2  -4   9      125.79      129.65      4.47 o
  -1  -4   9       57.01       52.84      1.71 o
   0  -4   9      130.16      134.27      3.05 o
   1  -4   9      551.00      558.24      8.68 o
   2  -4   9      212.11      225.25      4.07 o
   3  -4   9       23.26       24.14      1.64 o
   4  -4   9        0.19        0.62      0.94 o
   5  -4   9       18.03       16.95      1.68 o
   6  -4   9       21.49       17.79      1.88 o
   7  -4   9        0.20       -0.91      1.47 o
  -6  -3   9       95.40       92.01      4.64 o
  -5  -3   9       72.22       76.32      3.95 o
  -4  -3   9      433.31      439.08     14.07 o
  -3  -3   9       17.01       16.83      1.12 o
  -2  -3   9       53.86       43.43      1.94 o
  -1  -3   9      183.58      177.54      3.68 o
   0  -3   9      659.69      637.36      8.83 o
   1  -3   9        6.23        5.13      0.72 o
   2  -3   9       78.67       79.29      2.83 o
   3  -3   9       12.02        8.33      1.27 o
   4  -3   9      146.32      120.85      3.78 o
   5  -3   9        1.25        3.35      2.09 o
   6  -3   9       56.56       53.99      2.83 o
   7  -3   9        8.71        8.40      4.33 o
  -7  -2   9      204.21      202.49     10.33 o
  -6  -2   9       29.21       21.16      2.79 o
  -5  -2   9       12.17       17.00      1.84 o
  -4  -2   9        7.67        9.43      1.18 o
  -3  -2   9      214.93      209.01      3.87 o
  -2  -2   9       92.42       81.09      2.11 o
  -1  -2   9       18.42       25.87      1.18 o
   0  -2   9       60.40       64.91      1.98 o
   1  -2   9      339.94      361.80      6.00 o
   2  -2   9       10.72        9.24      1.09 o
   3  -2   9       17.32       15.04      1.32 o
   4  -2   9       47.79       41.41      2.19 o
   5  -2   9       15.58       14.47      2.36 o
   6  -2   9        5.19        3.82      1.74 o
   7  -2   9       83.70       94.61      4.96 o
  -9  -1   9       23.20       22.90      3.63 o
  -8  -1   9      199.10      227.81     19.41 o
  -7  -1   9        0.10       -0.61      1.68 o
  -6  -1   9        2.92        2.38      1.18 o
  -5  -1   9       36.33       33.52      2.05 o
  -4  -1   9       16.37       16.09      1.78 o
  -3  -1   9        0.06       -0.73      0.69 o
  -2  -1   9        1.12        0.27      0.63 o
  -1  -1   9      185.46      190.80      3.52 o
   0  -1   9       68.86       64.77      1.85 o
   1  -1   9       20.29       20.41      1.06 o
   2  -1   9       27.92       29.69      0.95 o
   3  -1   9      177.62      188.13      4.10 o
   4  -1   9       56.97       63.67      4.02 o
   5  -1   9       19.29       17.19      1.88 o
   6  -1   9      290.43      292.67     13.41 o
   7  -1   9        8.10        8.12      5.44 o
 -10   0   9       81.43      102.76      8.38 o
  -9   0   9      126.87      130.49      6.42 o
  -8   0   9        2.51        2.30      1.67 o
  -7   0   9       31.89       34.42      2.74 o
  -6   0   9        8.15       10.67      1.79 o
  -5   0   9      237.73      247.09      5.86 o
  -4   0   9      599.10      619.57     12.22 o
  -3   0   9      337.13      346.97      7.50 o
  -2   0   9       10.34       11.84      1.31 o
  -1   0   9      184.60      172.24      3.77 o
   0   0   9      483.80      484.62     10.08 o
   1   0   9      191.76      205.66      4.40 o
   2   0   9      163.96      182.52      3.48 o
   3   0   9      256.41      259.06      4.69 o
   4   0   9        6.19        5.60      0.72 o
   5   0   9        6.58        9.03      1.68 o
   6   0   9      236.86      263.16     18.01 o
   7   0   9        2.14        2.27      2.09 o
 -10   1   9       72.34       72.36      5.01 o
  -9   1   9        4.77       -0.63      2.09 o
  -8   1   9        0.19       -0.48      1.25 o
  -7   1   9     1271.18     1336.32     27.87 o
  -6   1   9      358.34      373.64      9.66 o
  -5   1   9       48.15       44.87      2.15 o
  -4   1   9       11.04       12.34      1.17 o
  -3   1   9      473.68      490.89     12.17 o
  -2   1   9        1.82        1.40      0.94 o
  -1   1   9      373.05      372.83     11.82 o
   0   1   9        2.33        1.77      1.40 o
   1   1   9       19.66       23.63      1.76 o
   2   1   9       89.42       93.36      2.21 o
   3   1   9      172.29      180.27      3.62 o
   4   1   9       84.55       86.59      2.73 o
   5   1   9       24.28       24.14      2.68 o
   6   1   9        4.12        7.26      2.79 o
 -10   2   9        0.85        2.14      2.34 o
  -9   2   9       29.79       37.35      5.58 o
  -8   2   9       16.45        9.49      2.26 o
  -7   2   9      150.41      152.90      4.55 o
  -6   2   9       18.56       13.21      1.86 o
  -5   2   9       13.78       14.39      1.38 o
  -4   2   9        5.39        5.04      0.99 o
  -3   2   9      438.12      457.03     10.16 o
  -2   2   9      471.68      464.73     10.57 o
  -1   2   9       29.07       31.70      1.85 o
   0   2   9       37.91       41.27      2.17 o
   1   2   9      145.07      143.83      3.49 o
   2   2   9      450.75      456.71      7.95 o
   3   2   9      219.17      210.78      4.65 o
   4   2   9        0.37        2.38      1.21 o
   5   2   9       85.98       90.48      6.14 o
   6   2   9        1.50        0.28      2.51 o
 -10   3   9       12.89       12.30      3.06 o
  -9   3   9      230.45      243.93     10.19 o
  -8   3   9      116.04      118.11      5.63 o
  -7   3   9       26.07       24.82      1.96 o
  -6   3   9       20.58       19.33      2.32 o
  -5   3   9      379.83      401.23      8.11 o
  -4   3   9       56.69       53.56      3.12 o
  -3   3   9      467.80      470.15     10.50 o
  -2   3   9        3.28        3.99      0.96 o
  -1   3   9      193.75      203.13      4.94 o
   0   3   9      119.06      128.10      3.05 o
   1   3   9        6.33        7.35      1.11 o
   2   3   9       30.51       31.65      1.68 o
   3   3   9       21.96       23.69      2.15 o
   4   3   9       94.86      101.09      6.42 o
   5   3   9        1.45        1.40      2.51 o
  -9   4   9       18.06       12.16      2.76 o
  -8   4   9       52.90       54.31      3.95 o
  -7   4   9       26.16       24.16      2.76 o
  -6   4   9        2.98        5.34      1.35 o
  -5   4   9      107.19       99.52      3.48 o
  -4   4   9       45.73       46.01      2.29 o
  -3   4   9       13.28       11.78      1.79 o
  -2   4   9       48.17       47.57      2.19 o
  -1   4   9      326.12      308.85      6.49 o
   0   4   9      266.27      271.62      6.24 o
   1   4   9       36.09       39.02      4.26 o
   2   4   9       97.57       94.68      4.04 o
   3   4   9       71.41       70.52      3.65 o
   4   4   9       17.20       17.31      3.35 o
  -9   5   9       87.26       95.60      5.33 o
  -8   5   9       74.04       71.82      4.54 o
  -7   5   9      126.59      131.63      5.63 o
  -6   5   9      412.63      413.43     11.15 o
  -5   5   9      582.98      595.03     14.47 o
  -4   5   9       63.08       57.38      2.57 o
  -3   5   9       38.28       39.27      2.06 o
  -2   5   9      337.86      325.87      6.70 o
  -1   5   9       19.39       16.67      2.61 o
   0   5   9      482.38      471.97      9.61 o
   1   5   9      447.01      456.13      9.51 o
   2   5   9      336.86      340.53      9.09 o
   3   5   9        0.01       -1.68      1.38 o
   4   5   9        1.81       -1.68      2.51 o
  -9   6   9       91.70      100.16      5.43 o
  -8   6   9      108.88      114.54      5.53 o
  -7   6   9        1.61       -1.51      1.95 o
  -6   6   9      204.06      191.90      6.90 o
  -5   6   9       29.48       37.04      3.02 o
  -4   6   9       21.51       26.46      2.62 o
  -3   6   9       94.72       91.53      4.02 o
  -2   6   9      247.45      243.08      5.56 o
  -1   6   9      426.93      428.88      9.00 o
   0   6   9        5.08        4.89      1.47 o
   1   6   9      179.72      188.70      5.64 o
   2   6   9      123.59      131.63      5.23 o
   3   6   9       29.21       40.77      4.47 o
  -8   7   9        2.76        2.95      2.26 o
  -7   7   9       10.60        2.90      2.07 o
  -6   7   9      185.90      182.44      6.60 o
  -5   7   9       29.16       21.55      2.54 o
  -4   7   9      166.42      168.93      7.82 o
  -3   7   9      143.41      145.22      8.66 o
  -2   7   9       10.07        7.41      2.07 o
  -1   7   9       62.50       57.02      5.86 o
   0   7   9       83.15       87.29      5.45 o
   1   7   9      112.87      110.86      7.26 o
   2   7   9       21.55       29.60      4.19 o
  -7   8   9       32.49       44.53      3.65 o
  -6   8   9        0.17        0.14      1.78 o
  -5   8   9       29.35       29.04      2.74 o
  -4   8   9        0.35        6.70      3.07 o
  -3   8   9      105.01      120.08      8.10 o
  -2   8   9        0.01        0.14      2.65 o
  -1   8   9       59.66       66.71      4.44 o
   0   8   9       46.75       51.90      7.12 o
  -5   9   9        7.73        5.58      3.35 o
  -4   9   9        3.73        8.38      3.35 o
  -3   9   9       96.85       99.69      7.82 o
  -2 -11  10        0.53       -1.40      2.51 o
  -1 -11  10        0.85        3.24      2.07 o
   0 -11  10       45.10       36.30      3.22 o
   1 -11  10       74.28       82.68      3.94 o
   2 -11  10       11.49       12.17      1.95 o
   3 -11  10        1.56        0.44      1.07 o
   4 -11  10        0.02       -0.55      0.94 o
  -4 -10  10      149.95      181.24     10.61 o
  -3 -10  10        0.21       -1.95      2.51 o
  -2 -10  10       13.57       14.49      2.57 o
  -1 -10  10       95.11      104.86      4.92 o
   0 -10  10        8.09        7.54      2.37 o
   1 -10  10      130.00      127.59      4.81 o
   2 -10  10        2.36        3.71      1.86 o
   3 -10  10        8.61        5.26      1.18 o
   4 -10  10       17.63       15.21      1.39 o
   5 -10  10       11.89       14.22      1.43 o
  -5  -9  10       23.51       29.88      5.03 o
  -4  -9  10       14.17       15.95      4.19 o
  -3  -9  10       12.75       10.91      2.26 o
  -2  -9  10       12.39       13.24      2.37 o
  -1  -9  10       73.67       58.19      4.47 o
   0  -9  10        4.35        1.29      1.27 o
   1  -9  10       18.16       19.79      1.54 o
   2  -9  10        0.01       -0.13      0.94 o
   3  -9  10       64.10       67.12      2.92 o
   4  -9  10       19.12       20.38      1.55 o
   5  -9  10       13.02       11.08      1.31 o
   6  -9  10        6.18        5.81      1.96 o
  -6  -8  10        1.14        4.47      3.63 o
  -5  -8  10      129.45      128.18      8.66 o
  -4  -8  10       30.86       29.26      3.63 o
  -3  -8  10        0.31        0.56      1.58 o
  -2  -8  10        1.74       -3.35      3.91 o
  -1  -8  10      258.50      257.49      6.28 o
   0  -8  10       28.45       32.67      2.14 o
   1  -8  10        4.80        4.44      1.04 o
   2  -8  10      420.12      425.94      6.37 o
   3  -8  10      172.62      168.95      4.80 o
   4  -8  10       22.86       16.77      1.43 o
   5  -8  10        1.10        1.09      1.05 o
   6  -8  10        3.25        3.24      1.27 o
  -6  -7  10      155.86      162.81     10.05 o
  -5  -7  10        5.83        1.95      2.01 o
  -4  -7  10      199.84      229.38      7.80 o
  -3  -7  10        2.16        2.78      1.67 o
  -2  -7  10       51.86       49.78      3.16 o
  -1  -7  10       35.67       35.30      1.77 o
   0  -7  10        6.27        6.77      1.10 o
   1  -7  10      139.80      133.62      2.90 o
   2  -7  10       50.56       50.34      1.72 o
   3  -7  10      126.50      120.57      4.51 o
   4  -7  10        0.07       -0.85      0.98 o
   5  -7  10        5.78        5.50      1.31 o
   6  -7  10        6.36        4.62      1.60 o
   7  -7  10        0.00        0.43      1.81 o
  -6  -6  10       45.77       44.99      3.65 o
  -5  -6  10       63.04       66.31      4.13 o
  -4  -6  10       11.12        3.89      1.67 o
  -3  -6  10        4.60        4.85      1.67 o
  -2  -6  10      146.79      146.45      4.14 o
  -1  -6  10        4.51        5.63      1.04 o
   0  -6  10       36.35       28.04      1.39 o
   1  -6  10      780.55      783.36     10.58 o
   2  -6  10      131.27      134.26      2.69 o
   3  -6  10       90.72       89.28      3.08 o
   4  -6  10       69.62       66.64      5.37 o
   5  -6  10       22.41       23.62      2.20 o
   6  -6  10        0.22        0.56      1.39 o
   7  -6  10        0.04       -1.19      1.18 o
  -6  -5  10      146.09      159.44      6.52 o
  -5  -5  10        5.67        6.04      1.87 o
  -4  -5  10       29.77       21.62      2.26 o
  -3  -5  10       69.75       60.15      3.68 o
  -2  -5  10       77.19       75.73      2.58 o
  -1  -5  10      475.50      471.69      7.04 o
   0  -5  10      169.60      162.20      3.53 o
   1  -5  10      918.29      920.51     13.67 o
   2  -5  10      115.38      116.94      2.77 o
   3  -5  10       97.31       98.43      3.24 o
   4  -5  10        8.92        7.23      1.35 o
   5  -5  10      168.23      173.01      7.82 o
   6  -5  10       93.65       88.22     11.59 o
   7  -5  10        5.65        2.73      1.52 o
  -6  -4  10       47.54       38.26      4.47 o
  -5  -4  10       66.62       70.93      5.86 o
  -4  -4  10      122.39      110.59      6.70 o
  -3  -4  10       40.06       39.54      1.77 o
  -2  -4  10       60.48       57.21      2.11 o
  -1  -4  10        0.00        1.59      0.71 o
   0  -4  10       70.90       74.95      2.93 o
   1  -4  10      319.90      318.88      5.63 o
   2  -4  10        0.12        0.94      0.67 o
   3  -4  10        0.20       -0.43      0.98 o
   4  -4  10      100.62       91.46      3.29 o
   5  -4  10        1.19        1.01      1.39 o
   6  -4  10       40.58       37.49      2.46 o
   7  -4  10        8.05        7.66      2.01 o
  -6  -3  10      157.40      164.77      8.94 o
  -5  -3  10      496.23      484.09     36.32 o
  -4  -3  10      417.30      386.34      8.14 o
  -3  -3  10       77.47       73.36      2.44 o
  -2  -3  10       17.89       18.48      1.14 o
  -1  -3  10       91.42       90.84      2.53 o
   0  -3  10       48.19       51.65      1.86 o
   1  -3  10     1556.45     1534.42     22.50 o
   2  -3  10        2.52       -1.47      0.98 o
   3  -3  10      108.19      110.81      3.61 o
   4  -3  10        1.92       -0.39      2.23 o
   5  -3  10       60.83       57.22      3.42 o
   6  -3  10        6.69       11.24      1.93 o
   7  -3  10       46.94       46.07      4.61 o
  -9  -2  10       22.86       17.87      3.35 o
  -8  -2  10        0.42       -0.56      2.23 o
  -7  -2  10       12.04       13.40      3.07 o
  -6  -2  10       51.90       46.61      2.62 o
  -5  -2  10       12.79       14.43      1.60 o
  -4  -2  10      266.61      272.65      5.49 o
  -3  -2  10       29.00       22.32      1.39 o
  -2  -2  10      243.03      233.46      4.24 o
  -1  -2  10        4.26        4.92      0.84 o
   0  -2  10       87.26       88.97      2.23 o
   1  -2  10       29.51       27.30      2.22 o
   2  -2  10      284.03      284.12      4.62 o
   3  -2  10       25.97       23.41      2.56 o
   4  -2  10        0.25        1.29      1.22 o
   5  -2  10       60.44       54.09      3.35 o
   6  -2  10       66.53       66.45      3.40 o
   7  -2  10        1.35        0.53      1.81 o
  -8  -1  10        2.19        1.40      2.23 o
  -7  -1  10       59.36       57.07      4.33 o
  -6  -1  10       28.18       29.97      2.62 o
  -5  -1  10       15.30       12.78      1.48 o
  -4  -1  10      374.71      378.83      6.94 o
  -3  -1  10      196.94      184.43      6.09 o
  -2  -1  10      275.26      278.30      4.98 o
  -1  -1  10      360.26      357.76      6.74 o
   0  -1  10        3.92        3.72      0.77 o
   1  -1  10       85.52       89.46      2.28 o
   2  -1  10        0.04        0.21      0.52 o
   3  -1  10        8.24        9.78      1.33 o
   4  -1  10       62.95       63.85      3.62 o
   5  -1  10        0.11       -0.85      1.31 o
   6  -1  10      154.31      171.09      6.71 o
  -9   0  10        0.62        0.56      2.79 o
  -8   0  10       53.79       52.17      4.47 o
  -7   0  10        9.53       13.42      2.07 o
  -6   0  10        8.58       13.53      2.51 o
  -5   0  10       49.53       50.18      2.55 o
  -4   0  10      202.33      214.57      4.59 o
  -3   0  10       15.34       19.18      2.42 o
  -2   0  10        7.23       12.17      2.01 o
  -1   0  10      106.44      116.71      3.57 o
   0   0  10        1.38        3.34      0.90 o
   1   0  10      484.67      487.98      8.52 o
   2   0  10      386.56      388.33      7.66 o
   3   0  10       66.58       65.29      2.36 o
   4   0  10       92.87       89.22      3.66 o
   5   0  10      217.55      233.66      6.61 o
   6   0  10      248.00      270.50     18.85 o
  -9   1  10        7.34       10.14      2.66 o
  -8   1  10       24.41       22.92      2.84 o
  -7   1  10      188.23      215.21      6.98 o
  -6   1  10        0.02        1.13      1.54 o
  -5   1  10      272.93      269.40      6.40 o
  -4   1  10        3.65        5.50      1.27 o
  -3   1  10        9.15       11.78      1.48 o
  -2   1  10       74.49       77.98      2.99 o
  -1   1  10        2.16        1.39      1.05 o
   0   1  10       80.77       80.21      3.50 o
   1   1  10       92.39       88.66      4.11 o
   2   1  10       17.58       17.82      1.17 o
   3   1  10        0.08       -0.43      0.86 o
   4   1  10       14.99       14.82      1.89 o
   5   1  10        6.64        5.31      2.51 o
   6   1  10        3.93        1.12      2.51 o
  -9   2  10        1.28        1.29      2.26 o
  -8   2  10      173.13      159.57      6.61 o
  -7   2  10      499.63      480.14      9.92 o
  -6   2  10       57.03       46.77      3.02 o
  -5   2  10      137.80      141.38      5.09 o
  -4   2  10       16.83       15.23      1.60 o
  -3   2  10       27.21       27.10      1.91 o
  -2   2  10       38.85       43.40      2.17 o
  -1   2  10      804.86      793.35     14.55 o
   0   2  10      184.09      176.30      4.84 o
   1   2  10       13.56       11.52      1.21 o
   2   2  10      292.45      288.62      6.46 o
   3   2  10       24.49       23.61      1.63 o
   4   2  10       16.21       16.47      3.07 o
   5   2  10       22.99       21.50      3.63 o
  -9   3  10       85.19       83.81      5.33 o
  -8   3  10       11.82       12.37      2.57 o
  -7   3  10        4.29        3.63      2.65 o
  -6   3  10       29.17       26.14      2.05 o
  -5   3  10       46.03       47.71      2.48 o
  -4   3  10      190.96      195.03      5.62 o
  -3   3  10      135.01      132.29      4.76 o
  -2   3  10        8.03        6.45      1.31 o
  -1   3  10       65.55       62.23      3.04 o
   0   3  10        0.06        0.91      1.33 o
   1   3  10       11.55       12.18      1.47 o
   2   3  10       38.07       41.15      3.91 o
   3   3  10       17.66       17.29      2.07 o
   4   3  10       17.93       19.27      3.35 o
  -9   4  10       78.28       77.16      5.45 o
  -8   4  10       32.57       29.55      3.63 o
  -7   4  10       39.73       43.25      4.47 o
  -6   4  10        6.19        3.24      1.94 o
  -5   4  10      617.35      630.38     16.33 o
  -4   4  10       43.99       40.88      2.24 o
  -3   4  10        0.04        0.10      1.01 o
  -2   4  10        2.05        0.35      0.97 o
  -1   4  10      507.78      516.96      9.77 o
   0   4  10      168.38      167.19      4.78 o
   1   4  10      248.85      240.91      6.91 o
   2   4  10        1.18        2.61      1.47 o
   3   4  10       27.81       22.90      3.35 o
   4   4  10        0.33        0.56      2.23 o
  -9   5  10        3.35        0.14      2.37 o
  -8   5  10        1.25       -0.09      2.07 o
  -7   5  10        1.91        2.15      1.87 o
  -6   5  10        3.38        3.38      2.51 o
  -5   5  10       21.82       25.11      2.82 o
  -4   5  10       87.63       89.69      4.29 o
  -3   5  10       77.69       77.95      2.97 o
  -2   5  10       78.57       81.78      3.23 o
  -1   5  10       20.07       23.04      3.49 o
   0   5  10       17.97       16.22      1.83 o
   1   5  10       52.57       54.05      3.36 o
   2   5  10       52.39       58.32      3.65 o
   3   5  10        1.46        0.00      2.23 o
  -8   6  10        0.01       -1.12      1.97 o
  -7   6  10        7.43        8.25      3.77 o
  -6   6  10       26.93       20.97      2.66 o
  -5   6  10        3.28        3.88      1.87 o
  -4   6  10       14.45       18.09      2.42 o
  -3   6  10      246.38      251.78      7.45 o
  -2   6  10        3.04        3.35      3.07 o
  -1   6  10       33.35       35.25      3.22 o
   0   6  10        6.16        5.97      2.15 o
   1   6  10        0.73        0.56      2.51 o
   2   6  10      128.87      141.03      7.82 o
  -7   7  10        0.48       -0.59      1.87 o
  -6   7  10       57.28       64.77      4.21 o
  -5   7  10        0.03       -0.39      1.67 o
  -4   7  10       42.54       49.98      5.31 o
  -3   7  10        1.26       -1.12      2.51 o
  -2   7  10       47.26       45.44      3.62 o
  -1   7  10       24.95       23.52      2.94 o
   0   7  10       33.10       41.05      4.75 o
  -5   8  10       36.45       37.42      5.03 o
  -4   8  10        0.01       -1.95      2.23 o
  -3   8  10        0.23        4.47      3.35 o
  -2   8  10       33.90       34.90      5.31 o
  -1 -11  11        0.66        0.56      1.97 o
   0 -11  11      123.70      138.71      7.26 o
   1 -11  11      181.49      167.34      9.63 o
   2 -11  11       25.71       23.21      1.88 o
   3 -11  11        0.21       -0.22      1.18 o
  -3 -10  11        7.18        3.63      3.35 o
  -2 -10  11        7.41        9.62      2.34 o
  -1 -10  11       84.43       81.15      4.54 o
   0 -10  11        0.58        0.31      3.49 o
   1 -10  11       25.42       33.01      4.05 o
   2 -10  11       14.83       10.34      1.50 o
   3 -10  11      106.64      112.34      3.59 o
   4 -10  11       14.20       14.62      1.55 o
  -4  -9  11       40.97       34.63      5.03 o
  -3  -9  11       65.19       62.55      4.24 o
  -2  -9  11        0.28        1.00      1.67 o
  -1  -9  11        1.42        0.20      1.67 o
   0  -9  11       18.46       23.78      2.37 o
   1  -9  11       12.90       11.81      1.35 o
   2  -9  11        1.96        1.51      1.23 o
   3  -9  11        9.45       10.60      1.52 o
   4  -9  11        0.31       -1.03      1.01 o
   5  -9  11       25.06       28.10      1.92 o
  -5  -8  11       36.66       40.49      5.58 o
  -4  -8  11        1.08        0.28      3.07 o
  -3  -8  11      108.95      107.01      5.03 o
  -2  -8  11        2.03        1.51      2.79 o
  -1  -8  11      101.42      107.33      4.64 o
   0  -8  11        5.22        2.73      1.17 o
   1  -8  11        0.42        0.15      0.82 o
   2  -8  11        0.33        0.01      0.92 o
   3  -8  11        0.23        0.90      1.11 o
   4  -8  11        7.07        8.46      1.35 o
   5  -8  11       25.11       31.77      2.42 o
   6  -8  11        0.00        0.66      1.54 o
  -5  -7  11       50.07       48.28      5.72 o
  -4  -7  11       75.40       76.47      4.44 o
  -3  -7  11      125.91      118.16      9.49 o
  -2  -7  11        0.05       -1.85      1.27 o
  -1  -7  11        9.64        9.36      1.43 o
   0  -7  11       13.09       11.91      1.12 o
   1  -7  11        1.48        0.74      0.81 o
   2  -7  11      148.38      162.48      4.09 o
   3  -7  11       23.75       26.42      1.88 o
   4  -7  11        3.23        4.55      1.22 o
   5  -7  11        3.81        2.12      1.39 o
   6  -7  11        1.84        2.41      1.60 o
  -6  -6  11        3.34        2.79      2.17 o
  -5  -6  11        1.07       -0.25      1.67 o
  -4  -6  11       30.07       21.62      3.91 o
  -3  -6  11       67.72       61.18      3.54 o
  -2  -6  11        0.81       -0.23      1.05 o
  -1  -6  11       76.61       77.02      2.33 o
   0  -6  11      877.00      880.39     11.96 o
   1  -6  11      564.15      556.60      9.06 o
   2  -6  11       14.41       12.67      1.14 o
   3  -6  11        4.95        3.47      1.18 o
   4  -6  11        2.71        4.48      1.60 o
   5  -6  11        0.81       -0.68      1.34 o
   6  -6  11       50.79       61.10      5.03 o
  -6  -5  11       57.70       49.43      5.31 o
  -5  -5  11      100.34      110.31      7.26 o
  -4  -5  11        0.04       -0.56      2.23 o
  -3  -5  11        4.86        1.69      1.54 o
  -2  -5  11       35.23       31.90      2.39 o
  -1  -5  11      323.82      333.18      6.21 o
   0  -5  11      190.87      174.27      4.00 o
   1  -5  11        8.52        8.83      1.22 o
   2  -5  11       20.16       18.41      1.29 o
   3  -5  11       48.51       50.74      3.31 o
   4  -5  11       86.75       91.26      4.09 o
   5  -5  11      160.72      173.72      6.04 o
   6  -5  11        0.67        2.37      1.81 o
  -6  -4  11      226.71      217.57     10.89 o
  -5  -4  11      265.34      256.13     11.73 o
  -4  -4  11       18.42       15.37      2.07 o
  -3  -4  11        2.71        2.90      1.18 o
  -2  -4  11       75.50       75.71      2.57 o
  -1  -4  11      695.52      664.71     12.05 o
   0  -4  11      214.47      205.11      4.35 o
   1  -4  11      712.33      683.58     10.67 o
   2  -4  11      536.31      530.76      8.49 o
   3  -4  11       10.84       12.99      1.95 o
   4  -4  11        1.49        0.06      1.39 o
   5  -4  11        1.08        0.99      1.60 o
   6  -4  11        4.04        3.62      2.10 o
  -8  -3  11       20.72       13.68      3.35 o
  -7  -3  11        0.73       -2.51      1.68 o
  -6  -3  11       30.63       36.02      3.91 o
  -5  -3  11      115.13      110.58      4.81 o
  -4  -3  11        0.03       -3.07      2.23 o
  -3  -3  11      128.76      142.24      3.58 o
  -2  -3  11       10.54        9.71      1.07 o
  -1  -3  11       41.12       42.22      1.74 o
   0  -3  11        2.79        1.98      0.76 o
   1  -3  11      214.55      216.42      5.03 o
   2  -3  11      103.22       75.36      3.62 o
   3  -3  11        0.71        0.20      1.34 o
   4  -3  11       36.88       29.04      2.62 o
   5  -3  11       14.60       13.34      2.23 o
   6  -3  11       65.72       83.10      3.86 o
  -9  -2  11        1.08       -1.12      2.51 o
  -8  -2  11        0.88       -1.40      1.95 o
  -7  -2  11       17.49       19.27      3.35 o
  -6  -2  11       54.86       55.57      4.47 o
  -5  -2  11      143.50      144.65      4.43 o
  -4  -2  11       53.11       55.33      2.75 o
  -3  -2  11       81.37       81.37      2.68 o
  -2  -2  11      150.64      155.30      3.35 o
  -1  -2  11      153.88      160.42      3.36 o
   0  -2  11      232.85      228.57      5.37 o
   1  -2  11      179.13      167.96      5.18 o
   2  -2  11       77.06       68.55      1.66 o
   3  -2  11      162.56      144.12      5.29 o
   4  -2  11       67.97       56.53      3.49 o
   5  -2  11       53.68       67.41      4.02 o
   6  -2  11        7.38        9.33      2.01 o
  -8  -1  11       45.63       50.26      4.75 o
  -7  -1  11        0.45       -0.28      1.95 o
  -6  -1  11      131.26      135.24      5.29 o
  -5  -1  11       54.92       57.65      3.46 o
  -4  -1  11       55.67       54.82      2.70 o
  -3  -1  11       58.28       60.94      2.39 o
  -2  -1  11      643.44      662.07     12.03 o
  -1  -1  11       32.56       32.59      1.57 o
   0  -1  11       28.11       26.38      1.47 o
   1  -1  11        1.04        0.73      0.86 o
   2  -1  11       15.97       15.98      0.95 o
   3  -1  11       21.00       15.67      2.15 o
   4  -1  11        1.50        3.29      1.60 o
   5  -1  11       32.02       33.93      2.59 o
   6  -1  11      193.93      238.48      8.31 o
  -9   0  11       68.24       66.74      6.42 o
  -8   0  11        1.93        2.23      2.23 o
  -7   0  11       18.84       15.70      3.77 o
  -6   0  11       32.26       34.03      2.82 o
  -5   0  11        9.08        7.29      1.74 o
  -4   0  11        4.09        3.64      1.27 o
  -3   0  11       43.13       48.71      3.07 o
  -2   0  11       12.58        9.43      1.37 o
  -1   0  11       12.28        8.80      1.43 o
   0   0  11        5.74        5.86      1.31 o
   1   0  11      499.26      480.67     11.77 o
   2   0  11       18.48       17.80      1.52 o
   3   0  11      131.96      132.50      7.54 o
   4   0  11       39.02       35.33      2.63 o
   5   0  11       27.95       27.21      2.46 o
  -9   1  11       57.67       51.94      5.86 o
  -8   1  11       13.78       15.64      4.19 o
  -7   1  11        9.72       12.34      2.21 o
  -6   1  11       61.88       67.53      3.76 o
  -5   1  11       11.90       11.09      2.23 o
  -4   1  11      231.14      227.54      5.79 o
  -3   1  11       45.30       40.07      2.26 o
  -2   1  11       73.39       72.44      4.17 o
  -1   1  11      108.51      110.69      3.73 o
   0   1  11       77.42       76.10      3.08 o
   1   1  11      118.13      125.53      4.96 o
   2   1  11        8.31        6.50      1.25 o
   3   1  11       62.23       57.20      3.69 o
   4   1  11       17.19       13.68      3.07 o
   5   1  11       33.43       36.58      4.47 o
  -9   2  11       27.25       32.16      3.74 o
  -8   2  11        1.07        1.26      1.97 o
  -7   2  11      315.42      315.89      9.62 o
  -6   2  11       41.76       38.27      3.02 o
  -5   2  11       83.71       76.89      3.82 o
  -4   2  11        6.19        7.54      3.21 o
  -3   2  11      149.30      143.56      5.23 o
  -2   2  11        0.86        0.78      1.15 o
  -1   2  11        1.20        3.16      1.30 o
   0   2  11       23.59       24.16      3.13 o
   1   2  11       47.67       42.67      2.66 o
   2   2  11        5.95        7.37      1.54 o
   3   2  11       62.89       56.13      4.75 o
   4   2  11       35.58       51.94      5.03 o
  -9   3  11       22.77       24.51      3.25 o
  -8   3  11       47.93       43.27      3.65 o
  -7   3  11        9.17        6.62      2.79 o
  -6   3  11        0.28       -1.92      1.28 o
  -5   3  11       93.00       94.72      4.00 o
  -4   3  11       16.67       16.62      3.92 o
  -3   3  11       31.97       30.00      2.79 o
  -2   3  11       35.04       36.64      4.47 o
  -1   3  11      123.70      127.66      5.03 o
   0   3  11       23.64       28.37      2.62 o
   1   3  11        0.27       -0.54      1.27 o
   2   3  11      174.05      181.84      5.80 o
   3   3  11       29.62       33.79      4.19 o
   4   3  11        5.26       10.89      3.07 o
  -8   4  11        0.10       -1.52      2.07 o
  -7   4  11        4.20        6.89      2.07 o
  -6   4  11      164.06      163.52      6.36 o
  -5   4  11        2.54        8.40      4.33 o
  -4   4  11        8.59        8.62      1.57 o
  -3   4  11       11.46       12.24      1.57 o
  -2   4  11       47.53       49.43      2.44 o
  -1   4  11      697.64      694.25     27.94 o
   0   4  11       91.09      102.61      6.98 o
   1   4  11       19.14       20.94      2.37 o
   2   4  11        1.42        1.40      2.23 o
   3   4  11      170.21      152.20      8.38 o
  -8   5  11        0.35       -0.70      2.09 o
  -7   5  11        4.13        1.40      2.51 o
  -6   5  11       39.19       32.51      3.14 o
  -5   5  11      528.00      529.68     13.44 o
  -4   5  11        0.28       -1.76      2.65 o
  -3   5  11       17.32       16.46      2.27 o
  -2   5  11      189.06      185.09      6.37 o
  -1   5  11      291.76      307.79     12.15 o
   0   5  11        1.57        3.27      1.67 o
   1   5  11       68.96       73.32      3.95 o
   2   5  11       59.56       60.32      5.31 o
  -7   6  11        2.91       -0.60      3.77 o
  -6   6  11       14.00       15.88      2.54 o
  -5   6  11       22.35       22.54      2.68 o
  -4   6  11       38.73       35.56      3.02 o
  -3   6  11       15.37       11.73      3.91 o
  -2   6  11        1.59        1.68      3.07 o
  -1   6  11        0.31        1.44      1.81 o
   0   6  11       31.71       34.90      4.19 o
  -6   7  11       63.44       61.76      4.19 o
  -5   7  11        0.24       -1.12      2.79 o
  -4   7  11       25.95       20.66      4.47 o
  -3   7  11       98.75      101.37      8.10 o
  -2   7  11       91.82       87.15      5.09 o
  -1   7  11       53.97       61.15      5.58 o
  -2 -10  12        0.10       -2.31      1.54 o
  -1 -10  12        1.69        0.24      3.49 o
   0 -10  12        2.07       -0.87      1.67 o
   1 -10  12        1.56        2.46      1.67 o
   2 -10  12       37.08       35.44      2.74 o
   3 -10  12       94.17       95.02      5.86 o
  -4  -9  12        0.00        1.40      3.35 o
  -3  -9  12       40.45       37.89      7.40 o
  -2  -9  12       26.50       29.36      4.19 o
  -1  -9  12       49.45       51.78      3.45 o
   0  -9  12        8.56       10.04      2.11 o
   1  -9  12        0.74        2.25      1.54 o
   2  -9  12       27.37       21.67      2.34 o
   3  -9  12       12.01       11.04      1.87 o
   4  -9  12       12.32       10.95      2.01 o
  -5  -8  12        0.36        1.12      3.35 o
  -4  -8  12       38.10       35.34      3.34 o
  -3  -8  12        2.12        3.51      2.07 o
  -2  -8  12        0.59       -0.65      1.47 o
  -1  -8  12       17.53       12.98      2.20 o
   0  -8  12       27.06       30.27      2.40 o
   1  -8  12       19.04       20.50      1.70 o
   2  -8  12        9.94        9.23      2.65 o
   3  -8  12       22.03       18.78      2.15 o
   4  -8  12       17.44       26.31      2.65 o
   5  -8  12       12.81        8.57      1.95 o
  -5  -7  12        2.74        4.52      2.26 o
  -4  -7  12       22.51       18.69      2.66 o
  -3  -7  12        7.53        8.53      2.07 o
  -2  -7  12        3.81        3.51      2.23 o
  -1  -7  12       66.90       73.11      3.37 o
   0  -7  12        4.89        3.70      1.10 o
   1  -7  12       58.09       63.30      3.42 o
   2  -7  12       38.62       34.97      2.62 o
   3  -7  12       16.97       17.67      2.15 o
   4  -7  12       14.65       10.28      1.95 o
   5  -7  12       32.48       37.77      2.88 o
  -5  -6  12        4.63        0.56      3.07 o
  -4  -6  12       11.99       20.34      4.19 o
  -3  -6  12        5.24        8.25      2.27 o
  -2  -6  12       41.60       34.39      2.74 o
  -1  -6  12       19.77       23.89      1.86 o
   0  -6  12        7.69        7.07      1.47 o
   1  -6  12        9.30       13.14      2.23 o
   2  -6  12        1.75        1.78      1.54 o
   3  -6  12       29.03       25.66      2.34 o
   4  -6  12       22.45       21.63      2.34 o
   5  -6  12        6.76        4.66      1.81 o
  -5  -5  12       51.00       58.36      5.58 o
  -4  -5  12       88.25       86.85      4.33 o
  -3  -5  12       12.28       15.03      2.26 o
  -2  -5  12       11.76        9.53      1.43 o
  -1  -5  12      470.21      456.79      9.10 o
   0  -5  12      438.01      417.76     10.78 o
   1  -5  12      297.34      295.16      6.26 o
   2  -5  12       16.65       15.94      3.35 o
   3  -5  12       44.22       47.04      3.14 o
   4  -5  12       89.12       82.49      4.09 o
   5  -5  12        0.58        0.16      1.54 o
  -7  -4  12        0.18        5.31      2.79 o
  -6  -4  12       70.61       78.19      5.86 o
  -5  -4  12       12.31       13.84      2.26 o
  -4  -4  12      106.20       92.90      4.41 o
  -3  -4  12        0.01       -0.43      1.27 o
  -2  -4  12       35.04       42.35      2.29 o
  -1  -4  12      188.72      179.58      5.20 o
   0  -4  12      681.59      651.43     11.88 o
   1  -4  12      115.11      104.45      3.26 o
   2  -4  12       34.27       33.11      4.19 o
   3  -4  12        5.68        2.43      1.54 o
   4  -4  12       29.06       23.70      2.54 o
   5  -4  12        2.67        0.31      1.60 o
  -8  -3  12       50.92       56.69      5.58 o
  -7  -3  12        1.55        1.40      2.51 o
  -6  -3  12       52.67       67.86      5.31 o
  -5  -3  12        9.39        5.68      1.95 o
  -4  -3  12       81.23       78.94      4.02 o
  -3  -3  12       16.35       17.61      1.73 o
  -2  -3  12       13.54       13.44      1.52 o
  -1  -3  12      380.15      371.84      7.68 o
   0  -3  12      173.65      176.42      6.36 o
   1  -3  12      264.38      255.56      5.99 o
   2  -3  12      106.81      113.07      4.69 o
   3  -3  12        1.84        0.28      1.39 o
   4  -3  12       22.00       22.73      2.62 o
   5  -3  12        0.04       -1.38      2.65 o
  -8  -2  12        7.13        7.54      3.07 o
  -7  -2  12        2.36        4.47      2.51 o
  -6  -2  12       10.98       12.01      2.79 o
  -5  -2  12       64.07       64.85      3.82 o
  -4  -2  12       43.99       37.84      3.49 o
  -3  -2  12        2.04        0.59      1.13 o
  -2  -2  12      225.34      220.08      5.60 o
  -1  -2  12        8.26        6.37      1.79 o
   0  -2  12        2.00        2.17      1.04 o
   1  -2  12        2.69        3.04      1.04 o
   2  -2  12        0.44        3.37      1.60 o
   3  -2  12        0.08       -2.64      1.95 o
   4  -2  12        5.54        6.48      1.86 o
   5  -2  12        8.50        6.04      2.07 o
  -8  -1  12        6.20        5.86      2.79 o
  -7  -1  12      135.86      147.17      7.82 o
  -6  -1  12      218.13      238.24     10.05 o
  -5  -1  12        9.73        7.82      2.51 o
  -4  -1  12       19.41       16.54      5.31 o
  -3  -1  12      143.20      146.30      5.74 o
  -2  -1  12       39.68       42.14      2.56 o
  -1  -1  12        8.36        4.41      1.13 o
   0  -1  12        8.39        6.03      1.16 o
   1  -1  12      110.30      108.72      3.40 o
   2  -1  12        0.38        1.29      1.54 o
   3  -1  12       56.70       55.59      4.19 o
   4  -1  12       13.91       11.66      2.37 o
   5  -1  12        0.77       -0.67      1.55 o
  -8   0  12        0.44        0.28      2.23 o
  -7   0  12       12.34        8.66      2.79 o
  -6   0  12      122.57      127.06      6.98 o
  -5   0  12       12.03       12.74      2.01 o
  -4   0  12       14.98       12.24      1.95 o
  -3   0  12       41.33       40.86      2.41 o
  -2   0  12       68.90       73.65      2.66 o
  -1   0  12        6.43        7.71      1.37 o
   0   0  12       10.54       11.18      2.65 o
   1   0  12      258.56      253.53      7.83 o
   2   0  12        3.55        2.46      1.60 o
   3   0  12        1.11        2.92      1.81 o
   4   0  12        0.97        1.69      1.52 o
  -7   1  12       12.42       13.61      2.21 o
  -6   1  12       19.44       20.60      2.54 o
  -5   1  12        8.27        6.92      1.81 o
  -4   1  12       53.10       51.93      3.29 o
  -3   1  12       72.07       71.78      3.89 o
  -2   1  12       34.30       32.09      2.22 o
  -1   1  12        3.02        1.56      1.39 o
   0   1  12        0.56        1.38      1.54 o
   1   1  12       32.28       28.38      1.93 o
   2   1  12       10.36        8.38      2.79 o
   3   1  12        7.36       12.57      2.79 o
   4   1  12       18.45       18.43      3.35 o
  -8   2  12        0.17       -2.79      1.97 o
  -7   2  12        5.79        3.90      2.26 o
  -6   2  12       66.62       71.49      7.54 o
  -5   2  12       29.65       29.01      2.68 o
  -4   2  12       18.89       19.44      3.77 o
  -3   2  12       17.71       16.65      4.75 o
  -2   2  12       15.63       14.32      2.21 o
  -1   2  12       98.93      103.60      5.86 o
   0   2  12      372.00      374.31     13.69 o
   1   2  12       10.42        9.74      1.67 o
   2   2  12        1.70        1.68      2.23 o
   3   2  12       14.10       19.27      3.35 o
  -8   3  12        3.79        3.40      2.15 o
  -7   3  12       43.42       50.85      3.82 o
  -6   3  12       39.89       39.99      3.42 o
  -5   3  12       54.15       57.91      5.62 o
  -4   3  12       23.50       22.44      1.99 o
  -3   3  12        2.03        1.91      1.60 o
  -2   3  12       46.52       43.74      4.05 o
  -1   3  12       83.00       85.17      5.59 o
   0   3  12       61.25       60.88      3.36 o
   1   3  12       22.72       24.37      2.37 o
   2   3  12       16.23       12.84      3.07 o
   3   3  12       26.14       26.25      4.19 o
  -8   4  12       84.82       97.91      5.52 o
  -7   4  12        0.78       -2.70      1.87 o
  -6   4  12       16.90       17.87      3.21 o
  -5   4  12       36.45       37.14      3.29 o
  -4   4  12       37.90       44.50      5.16 o
  -3   4  12       32.89       33.05      2.12 o
  -2   4  12       68.48       69.10      4.02 o
  -1   4  12      159.93      169.52      8.10 o
   0   4  12       30.06       25.28      2.46 o
   1   4  12       23.01       23.62      2.37 o
   2   4  12      130.11      142.14      8.10 o
  -7   5  12        3.03        2.99      2.26 o
  -6   5  12       47.30       52.16      3.93 o
  -5   5  12       81.85       85.94      4.76 o
  -4   5  12        0.20       -1.79      1.60 o
  -3   5  12      105.08      116.45      8.10 o
  -2   5  12       96.52       91.59      7.54 o
  -1   5  12       20.61       24.85      3.91 o
   0   5  12        1.38        0.84      2.23 o
  -6   6  12       44.38       53.14      4.33 o
  -5   6  12       50.29       55.01      6.14 o
  -4   6  12        1.84       -0.56      3.35 o
  -3   6  12        5.82       10.89      3.91 o
  -1   6  12        0.77        2.51      2.51 o
   0 -10  13       22.99       18.26      2.46 o
   1 -10  13        9.27       12.16      2.26 o
  -3  -9  13       29.08       31.42      3.25 o
  -2  -9  13        0.95        1.31      1.87 o
  -1  -9  13        0.06       -0.23      1.30 o
   0  -9  13       19.67       14.28      2.34 o
   1  -9  13        2.76        5.25      1.87 o
   2  -9  13        4.47        5.26      1.81 o
   3  -9  13       26.04       18.33      2.34 o
  -4  -8  13        0.58        0.60      2.01 o
  -3  -8  13        5.45        2.67      1.94 o
  -2  -8  13        2.01        0.73      1.31 o
  -1  -8  13        0.46        1.90      1.30 o
   0  -8  13        0.63       -0.44      1.21 o
   1  -8  13       55.08       51.85      3.25 o
   2  -8  13        6.82        7.84      1.94 o
   3  -8  13        4.77        2.60      1.67 o
   4  -8  13        0.12       -0.10      1.60 o
  -5  -7  13       56.74       73.16      6.98 o
  -4  -7  13       18.49       21.71      5.45 o
  -3  -7  13        0.29        1.55      1.75 o
  -2  -7  13        0.07       -0.38      1.54 o
  -1  -7  13       96.18       84.94      4.21 o
   0  -7  13       33.28       31.36      2.93 o
   1  -7  13       67.33       57.77      3.77 o
   2  -7  13        0.54       -1.17      1.39 o
   3  -7  13       29.39       30.30      2.54 o
   4  -7  13        0.77        0.40      2.37 o
  -5  -6  13       27.28       25.25      3.77 o
  -4  -6  13        0.68       -0.02      1.68 o
  -3  -6  13       15.35       15.82      3.35 o
  -2  -6  13       12.30       10.35      2.07 o
  -1  -6  13        1.09        0.19      1.13 o
   0  -6  13       60.88       54.31      7.12 o
   1  -6  13       54.22       48.35      3.49 o
   2  -6  13        6.47        7.25      1.94 o
   3  -6  13        3.03        2.89      1.68 o
   4  -6  13        0.17       -1.57      1.54 o
  -6  -5  13       19.65       15.92      3.63 o
  -5  -5  13      134.69      136.18      9.22 o
  -4  -5  13      321.43      299.65      9.03 o
  -3  -5  13       12.05       13.58      2.15 o
  -2  -5  13       34.67       34.11      2.94 o
  -1  -5  13        0.44        0.76      1.13 o
   0  -5  13      250.84      249.65      7.56 o
   1  -5  13       29.44       30.25      3.21 o
   2  -5  13       29.02       29.83      3.63 o
   3  -5  13        1.74        1.22      1.60 o
   4  -5  13        0.72        0.96      1.74 o
  -7  -4  13       49.75       44.40      4.75 o
  -6  -4  13       62.74       56.13      5.31 o
  -5  -4  13       66.70       72.49      5.86 o
  -4  -4  13       37.95       35.23      3.14 o
  -3  -4  13        5.85        6.57      1.87 o
  -2  -4  13       63.67       63.70      2.91 o
  -1  -4  13      120.07      123.51      3.92 o
   0  -4  13       23.66       26.69      2.62 o
   1  -4  13       70.09       62.20      4.05 o
   2  -4  13       77.66       73.78      3.89 o
   3  -4  13        6.57        3.82      1.74 o
   4  -4  13        0.01        0.48      1.60 o
  -7  -3  13       20.00       21.50      3.63 o
  -6  -3  13        2.51        3.07      2.51 o
  -5  -3  13       12.32       15.64      3.07 o
  -4  -3  13       52.28       49.40      3.45 o
  -3  -3  13      492.69      503.38     12.69 o
  -2  -3  13       33.81       33.11      2.21 o
  -1  -3  13        6.05        6.53      2.54 o
   0  -3  13        0.56        1.52      1.16 o
   1  -3  13       22.32       21.36      3.07 o
   2  -3  13      100.42       86.42      4.41 o
   3  -3  13        1.57        4.58      1.94 o
   4  -3  13        0.17       -0.43      1.60 o
  -8  -2  13        3.72        3.07      2.79 o
  -7  -2  13       15.82       14.80      3.35 o
  -6  -2  13       10.25        2.79      2.51 o
  -5  -2  13        0.49       -2.23      1.95 o
  -4  -2  13      164.89      176.26     10.19 o
  -3  -2  13      250.20      239.56      7.56 o
  -2  -2  13       32.37       32.13      2.23 o
  -1  -2  13       17.61       15.11      1.63 o
   0  -2  13      114.33      113.86      3.68 o
   1  -2  13       20.55       15.37      2.21 o
   2  -2  13      169.11      172.37      6.36 o
   3  -2  13        2.23        1.30      1.74 o
   4  -2  13       58.74       58.03      3.89 o
  -8  -1  13        1.94        0.00      2.51 o
  -7  -1  13       58.13       65.34      5.58 o
  -6  -1  13       93.70       92.15      6.14 o
  -5  -1  13       50.25       57.24      5.03 o
  -4  -1  13        4.76        8.38      2.51 o
  -3  -1  13       12.16       12.27      2.15 o
  -2  -1  13        8.03        6.89      2.02 o
  -1  -1  13       76.15       78.90      3.20 o
   0  -1  13       41.19       40.96      5.03 o
   1  -1  13        9.19       19.50      2.34 o
   2  -1  13        3.01        1.43      1.74 o
   3  -1  13        0.08        1.95      2.51 o
   4  -1  13       14.95       14.14      2.53 o
  -7   0  13      235.01      229.02     10.33 o
  -6   0  13      121.09      125.95      7.26 o
  -5   0  13        0.95        2.51      2.23 o
  -4   0  13       14.96       12.01      2.79 o
  -3   0  13      260.52      254.45     10.33 o
  -2   0  13      237.21      256.57      6.30 o
  -1   0  13      106.42      107.26      3.73 o
   0   0  13       27.50       25.81      2.62 o
   1   0  13       16.85       19.01      2.42 o
   2   0  13        6.55        6.34      1.94 o
   3   0  13       41.32       39.65      4.47 o
  -6   1  13        9.47        8.94      2.79 o
  -5   1  13       37.88       42.16      4.19 o
  -4   1  13       85.54       85.45      5.59 o
  -3   1  13       52.38       52.22      4.47 o
  -2   1  13        1.24        0.28      1.95 o
  -1   1  13       19.43       17.03      2.79 o
   0   1  13       31.45       26.81      3.63 o
   1   1  13       88.32       91.04      6.14 o
   2   1  13       45.89       46.07      4.47 o
   3   1  13       19.90       15.64      3.35 o
  -7   2  13        3.22       -0.84      2.79 o
  -6   2  13        0.87        2.51      2.23 o
  -5   2  13      179.16      185.72      8.66 o
  -4   2  13       88.69       93.55      5.86 o
  -3   2  13        2.34       -0.84      1.68 o
  -2   2  13        0.33       -1.68      1.68 o
  -1   2  13       42.25       49.70      4.47 o
   0   2  13      109.95      109.75      6.70 o
   1   2  13       17.15       21.22      3.63 o
   2   2  13        0.05       -0.84      1.95 o
  -7   3  13       59.02       61.15      5.86 o
  -6   3  13       20.49       25.98      3.35 o
  -5   3  13      230.23      254.78      8.51 o
  -4   3  13       59.82       68.23      3.75 o
  -3   3  13        0.73       -0.64      1.27 o
  -2   3  13       30.66       33.79      3.91 o
  -1   3  13       60.27       64.23      5.31 o
   0   3  13        8.19        8.81      2.93 o
   1   3  13       33.56       36.30      4.19 o
  -6   4  13      113.47      121.40      5.84 o
  -5   4  13       47.70       43.01      3.77 o
  -4   4  13       52.49       60.32      5.03 o
  -2   4  13        0.51        3.07      1.95 o
  -1   4  13       75.66       80.14      5.86 o
   0   4  13        0.05        0.73      1.54 o
  -5   5  13        3.50        3.35      3.35 o
  -1   5  13       16.65       19.55      3.63 o
  -1  -9  14        1.26        1.83      2.65 o
   0  -9  14        0.08        2.18      1.87 o
  -3  -8  14       49.36       53.18      3.85 o
  -2  -8  14        2.67        0.96      1.87 o
  -1  -8  14        3.96        2.18      1.94 o
   0  -8  14       70.34       66.37      8.66 o
   1  -8  14       55.19       51.81      6.98 o
   2  -8  14        0.87        0.44      1.67 o
  -4  -7  14        6.66       10.10      2.54 o
  -3  -7  14       11.02        7.49      2.26 o
  -2  -7  14       45.15       48.70      3.42 o
  -1  -7  14       69.07       74.83      4.19 o
   0  -7  14        0.13        3.74      1.94 o
   1  -7  14       59.08       48.19      3.34 o
   2  -7  14       21.40       18.26      2.46 o
   3  -7  14        0.50       -0.87      1.95 o
  -5  -6  14        8.55        9.49      3.35 o
  -4  -6  14       31.50       30.38      3.14 o
  -3  -6  14        3.38        2.78      1.94 o
  -2  -6  14        0.63        0.44      1.67 o
  -1  -6  14       64.14       63.96      6.98 o
   0  -6  14       13.62       12.99      3.77 o
   1  -6  14        0.58        2.42      1.87 o
   2  -6  14       18.84       14.82      2.34 o
   3  -6  14       21.98       26.01      2.74 o
  -6  -5  14        1.31       -3.07      2.51 o
  -5  -5  14      169.46      184.60      9.50 o
  -4  -5  14       69.66       70.38      4.21 o
  -3  -5  14       45.99       45.16      3.34 o
  -2  -5  14        1.29        0.74      2.09 o
  -1  -5  14        5.79        7.20      1.94 o
   0  -5  14       14.20       10.52      2.15 o
   1  -5  14      103.14      111.31      4.96 o
   2  -5  14      152.80      135.94      5.56 o
   3  -5  14        0.41       -1.40      1.60 o
  -6  -4  14       19.98       17.03      3.63 o
  -5  -4  14       31.98       35.46      4.19 o
  -4  -4  14        0.10       -0.56      1.74 o
  -3  -4  14       14.26       16.52      2.54 o
  -2  -4  14       41.85       46.59      3.42 o
  -1  -4  14       74.98       76.86      4.29 o
   0  -4  14       19.17       19.49      4.05 o
   1  -4  14       46.96       41.49      3.22 o
   2  -4  14       10.82        7.72      5.72 o
   3  -4  14       26.30       21.35      2.62 o
  -6  -3  14        0.85        1.12      2.51 o
  -5  -3  14        0.25        0.84      2.23 o
  -4  -3  14        2.21        5.03      2.79 o
  -3  -3  14        0.25       -1.64      1.60 o
  -2  -3  14       45.09       37.15      2.89 o
  -1  -3  14       12.10       15.41      2.34 o
   0  -3  14        0.10        1.20      1.67 o
   1  -3  14        0.97        0.85      1.67 o
   2  -3  14       37.21       49.33      4.33 o
   3  -3  14        3.90        1.28      3.35 o
  -7  -2  14       12.06        6.98      3.07 o
  -6  -2  14        6.33        5.86      2.79 o
  -5  -2  14        6.42        6.98      2.51 o
  -4  -2  14        6.47        2.79      2.23 o
  -3  -2  14       75.71       75.33      4.29 o
  -2  -2  14      100.97       90.70      3.60 o
  -1  -2  14        0.34        2.76      1.74 o
   0  -2  14        3.31        7.12      2.01 o
   1  -2  14      158.63      153.98      6.04 o
   2  -2  14       25.13       26.87      2.88 o
   3  -2  14       14.76       12.98      2.65 o
  -7  -1  14       19.88       26.81      3.91 o
  -6  -1  14        0.05       -2.23      2.23 o
  -5  -1  14       90.44      105.56      6.70 o
  -4  -1  14        0.02       -1.95      1.95 o
  -3  -1  14        0.34       -0.56      1.95 o
  -2  -1  14        4.66        8.38      2.51 o
  -1  -1  14        2.55        4.61      1.81 o
   0  -1  14        0.01        1.38      1.54 o
   1  -1  14        9.77        6.20      2.07 o
   2  -1  14       16.99       24.59      5.03 o
   3  -1  14        1.89        0.56      2.23 o
  -7   0  14      264.04      297.45     12.29 o
  -6   0  14       42.56       37.98      4.19 o
  -5   0  14       11.59       11.17      2.79 o
  -4   0  14       48.62       45.24      4.47 o
  -3   0  14       54.04       55.01      4.75 o
  -2   0  14       74.34       79.03      5.58 o
  -1   0  14        2.21        4.47      2.51 o
   0   0  14       49.55       41.05      4.19 o
   1   0  14        9.53       11.17      3.07 o
   2   0  14        3.45        4.19      2.51 o
  -6   1  14       28.25       23.73      3.91 o
  -5   1  14       15.94       16.75      3.35 o
  -4   1  14       16.16       22.06      3.35 o
  -3   1  14       35.33       35.74      3.91 o
  -2   1  14        0.57       -2.23      1.68 o
  -1   1  14       87.13       83.22      6.14 o
   0   1  14        8.52        9.21      2.79 o
   1   1  14        7.27        6.42      2.79 o
   2   1  14        0.13       -2.51      1.68 o
  -5   2  14       21.10       24.85      3.35 o
  -4   2  14       19.92       17.59      3.35 o
  -3   2  14        3.26        7.82      2.51 o
  -2   2  14        1.30        1.95      2.51 o
  -1   2  14      289.69      311.71     12.57 o
   0   2  14        0.00       -1.12      2.23 o
   1   2  14        1.30        3.35      2.51 o
  -6   3  14        1.09        5.03      3.07 o
  -5   3  14      111.52       98.30      6.70 o
  -4   3  14        0.56        1.68      2.51 o
  -3   3  14        1.00        1.12      1.95 o
  -2   3  14        9.89        9.21      2.79 o
  -1   3  14       12.20       12.29      3.07 o
   0   3  14       22.64       23.18      3.91 o
  -3  -7  15        0.44       -1.45      5.17 o
  -2  -7  15        1.84        1.01      1.86 o
  -1  -7  15       20.23       16.66      2.66 o
   0  -7  15       39.70       32.35      3.14 o
   1  -7  15      103.85       91.74      4.73 o
  -4  -6  15       45.91       47.68      3.82 o
  -3  -6  15       15.44       16.34      2.62 o
  -2  -6  15       10.67       13.85      2.54 o
  -1  -6  15       11.12        8.28      2.26 o
   0  -6  15      125.75      119.18      9.36 o
   1  -6  15        6.08        7.74      2.34 o
   2  -6  15       11.97       10.17      2.34 o
  -5  -5  15       21.79       22.06      3.91 o
  -4  -5  15        0.12       -2.79      2.51 o
  -3  -5  15        4.10        8.18      4.75 o
  -2  -5  15        0.00        1.56      1.94 o
  -1  -5  15        4.56        8.08      2.15 o
   0  -5  15        0.73       -1.77      1.74 o
   1  -5  15      108.25       94.56      5.86 o
   2  -5  15       48.06       55.85      3.89 o
  -5  -4  15       72.16       68.42      5.86 o
  -4  -4  15        9.11        8.38      3.07 o
  -3  -4  15       52.65       45.81      3.62 o
  -2  -4  15       10.41       12.35      2.65 o
  -1  -4  15        0.43        0.82      2.37 o
   0  -4  15        4.31        5.08      2.15 o
   1  -4  15       67.23       67.95      4.29 o
   2  -4  15       40.85       34.19      3.29 o
  -5  -3  15        4.59        1.12      2.51 o
  -4  -3  15       29.82       33.23      4.19 o
  -3  -3  15       71.09       77.07      6.14 o
  -2  -3  15       58.96       64.07      4.13 o
  -1  -3  15        8.01        5.15      2.01 o
   0  -3  15        0.05        2.12      1.81 o
   1  -3  15       12.16        8.16      2.21 o
   2  -3  15        1.89        4.82      2.15 o
  -6  -2  15       46.99       45.24      4.75 o
  -5  -2  15       12.60        9.49      3.07 o
  -4  -2  15        0.04        0.56      2.23 o
  -3  -2  15       78.12       93.83      6.42 o
  -2  -2  15        0.14        1.12      2.51 o
  -1  -2  15        0.16        2.12      1.86 o
   0  -2  15        0.26       -3.91      3.35 o
   1  -2  15       30.94       31.00      3.09 o
   2  -2  15       50.56       50.46      3.89 o
  -6  -1  15        3.89        3.35      2.79 o
  -5  -1  15       21.10       21.50      3.63 o
  -4  -1  15       82.04       83.50      5.86 o
  -3  -1  15        0.64        0.28      2.23 o
  -2  -1  15        0.14        0.84      2.23 o
  -1  -1  15       10.57        8.94      3.07 o
   0  -1  15        4.04       -0.56      2.23 o
   1  -1  15       16.33       19.83      3.63 o
  -6   0  15       63.27       58.08      5.31 o
  -5   0  15        0.69       -2.51      1.95 o
  -4   0  15       26.06       25.97      3.91 o
  -3   0  15        3.72        2.51      2.51 o
  -2   0  15        9.20       12.01      3.07 o
  -1   0  15        9.85       14.52      3.35 o
   0   0  15       52.19       47.19      5.03 o
   1   0  15        5.46       11.17      3.35 o
  -5   1  15       21.03       18.43      3.35 o
  -4   1  15       20.42       19.83      3.35 o
  -3   1  15       11.81       12.84      3.35 o
  -2   1  15        0.83       -1.95      1.95 o
  -1   1  15       36.70       39.09      4.47 o
   0   1  15       24.92       24.85      3.91 o
  -4   2  15       25.78       24.01      3.91 o
  -3   2  15       16.56       15.36      3.35 o
  -2   2  15        5.46        1.12      2.51 o
  -1   2  15       51.31       48.59      5.03 o
  -2  -5  16        3.49        4.16      2.15 o
  -1  -5  16       18.27       21.76      2.94 o
   0  -5  16        1.58       -0.13      4.61 o
  -3  -4  16       48.18       64.22      5.58 o
  -2  -4  16        0.52       -0.63      1.81 o
  -1  -4  16        1.40        0.76      2.01 o
   0  -4  16        4.32        4.69      2.21 o
  -4  -3  16        7.66        6.14      3.07 o
  -3  -3  16        1.44        4.19      2.79 o
  -2  -3  16       24.11       13.68      3.35 o
  -1  -3  16        2.12        4.75      2.79 o
   0  -3  16        1.32       -0.22      1.86 o
  -4  -2  16       17.40       16.47      3.63 o
  -3  -2  16       68.13       55.85      5.31 o
  -2  -2  16       56.32       49.98      5.03 o
  -1  -2  16        9.43        8.38      3.07 o
   0  -2  16        1.91        1.95      2.51 o
  -4  -1  16        0.50        1.12      2.23 o
  -3  -1  16        2.71        9.21      3.07 o
  -2  -1  16        0.27       -0.28      2.23 o
  -1  -1  16        3.44        2.51      2.51 o
  -3   0  16        0.01        1.12      2.23 o
  -2   0  16       19.41       18.15      3.63 o
 
